# Supplementary material for: Numerical analysis of the impact of cytoskeletal actin filament density alterations onto the diffusive vesicle-mediated cell transport
Source: PLoS Comput Biol. 2021 May 3;17(5):e1008784. doi: 10.1371/journal.pcbi.1008784 (PMC8130967; doi:10.1371/journal.pcbi.1008784)
Supplement: S1 Data — Excel spreadsheet containing the underlying numerical data of Figs 1, 3, 5, 6, 7, 8 and 9. (XLSX) [file pcbi.1008784.s001.xlsx]

## Sheet: Fig 1
Fig 1: Macroscopic actin density distribution of an A549 cell.
(A) Color intensity distribution I(x,y) (normalized by the total intensity) of the actin channel obtained from a single slice within the image stack.
(B) Corresponding probability distribution p(x,y) of the fitted Gaussian mixture model using in total 557 Gaussians.
		(A)	(B)
x (µm)	y (µm)	I(x,y) (-)	p(x,y) (-)
0.102671	51.8488	0	5.99084e-50
0.102671	51.6435	0	1.27113e-49
0.102671	51.4381	0	2.62732e-49
0.102671	51.2328	0	5.28996e-49
0.102671	51.0274	0	1.03755e-48
0.102671	50.8221	0	1.98237e-48
0.102671	50.6168	0	3.68957e-48
0.102671	50.4114	0	6.68937e-48
0.102671	50.2061	0	1.18144e-47
0.102671	50.0007	0	2.03262e-47
0.102671	49.7954	0	3.40659e-47
0.102671	49.59	0	5.5616e-47
0.102671	49.3847	0	8.84502e-47
0.102671	49.1794	0	1.37034e-46
0.102671	48.974	0	2.0684e-46
0.102671	48.7687	0	3.04299e-46
0.102671	48.5633	0	4.36817e-46
0.102671	48.358	0	6.13052e-46
0.102671	48.1527	0	8.42799e-46
0.102671	47.9473	0	1.13407e-45
0.102671	47.742	0	1.48557e-45
0.102671	47.5366	0	1.87987e-45
0.102671	47.3313	0	2.28841e-45
0.102671	47.1259	0	2.68792e-45
0.102671	46.9206	0	3.06939e-45
0.102671	46.7153	0	3.42855e-45
0.102671	46.5099	0	3.75197e-45
0.102671	46.3046	0	4.01589e-45
0.102671	46.0992	0	4.19532e-45
0.102671	45.8939	0	4.27231e-45
0.102671	45.6885	0	4.23893e-45
0.102671	45.4832	0	4.09718e-45
0.102671	45.2779	0	3.85774e-45
0.102671	45.0725	0	3.53834e-45
0.102671	44.8672	0	3.16143e-45
0.102671	44.6618	0	2.7516e-45
0.102671	44.4565	0	2.33294e-45
0.102671	44.2512	0	1.92682e-45
0.102671	44.0458	0	1.55022e-45
0.102671	43.8405	0	1.21497e-45
0.102671	43.6351	0	9.27589e-46
0.102671	43.4298	0	6.89872e-46
0.102671	43.2244	0	5.00019e-46
0.102671	43.0191	0	3.57504e-46
0.102671	42.8138	0	3.3651e-46
0.102671	42.6084	0	1.91234e-45
0.102671	42.4031	0	3.10896e-44
0.102671	42.1977	0	5.29514e-43
0.102671	41.9924	0	9.11855e-42
0.102671	41.7871	0	1.74653e-40
0.102671	41.5817	0	4.17384e-39
0.102671	41.3764	0	1.22979e-37
0.102671	41.171	0	3.90918e-36
0.102671	40.9657	0	1.20099e-34
0.102671	40.7603	0	3.3878e-33
0.102671	40.555	0	8.60361e-32
0.102671	40.3497	0	1.95262e-30
0.102671	40.1443	0	3.94865e-29
0.102671	39.939	0	7.10565e-28
0.102671	39.7336	0	1.13709e-26
0.102671	39.5283	0	1.61758e-25
0.102671	39.323	0	2.04507e-24
0.102671	39.1176	0	2.29751e-23
0.102671	38.9123	0	2.29333e-22
0.102671	38.7069	0	2.03375e-21
0.102671	38.5016	0	1.60223e-20
0.102671	38.2962	0	1.12133e-19
0.102671	38.0909	0	6.9711e-19
0.102671	37.8856	0	3.84965e-18
0.102671	37.6802	0	1.88836e-17
0.102671	37.4749	0	8.22781e-17
0.102671	37.2695	0	3.1843e-16
0.102671	37.0642	0	1.09464e-15
0.102671	36.8589	0	3.34235e-15
0.102671	36.6535	0	9.06475e-15
0.102671	36.4482	0	2.18365e-14
0.102671	36.2428	0	4.67232e-14
0.102671	36.0375	0	8.87994e-14
0.102671	35.8321	0	1.49909e-13
0.102671	35.6268	0	2.24804e-13
0.102671	35.4215	0	2.99501e-13
0.102671	35.2161	0	3.54604e-13
0.102671	35.0108	0	3.73422e-13
0.102671	34.8054	0	3.50706e-13
0.102671	34.6001	0	2.97258e-13
0.102671	34.3948	0	2.43784e-13
0.102671	34.1894	0	2.76154e-13
0.102671	33.9841	0	7.33028e-13
0.102671	33.7787	0	3.01806e-12
0.102671	33.5734	0	1.23276e-11
0.102671	33.368	0	4.52068e-11
0.102671	33.1627	0	1.46388e-10
0.102671	32.9574	0	4.17204e-10
0.102671	32.752	0	1.04598e-09
0.102671	32.5467	0	2.31024e-09
0.102671	32.3413	0	4.5224e-09
0.102671	32.136	0	8.00934e-09
0.102671	31.9306	0	1.36489e-08
0.102671	31.7253	0	2.55971e-08
0.102671	31.52	0	6.02417e-08
0.102671	31.3146	0	1.70702e-07
0.102671	31.1093	0	5.10377e-07
0.102671	30.9039	0	1.47709e-06
0.102671	30.6986	0	3.86532e-06
0.102671	30.4933	0	8.50372e-06
0.102671	30.2879	0	1.49587e-05
0.102671	30.0826	0	2.09363e-05
0.102671	29.8772	0	2.4293e-05
0.102671	29.6719	0	2.48854e-05
0.102671	29.4665	0	2.33711e-05
0.102671	29.2612	0	1.9947e-05
0.102671	29.0559	0	1.50581e-05
0.102671	28.8505	0	9.88003e-06
0.102671	28.6452	0	5.61042e-06
0.102671	28.4398	0	2.76546e-06
0.102671	28.2345	0	1.18842e-06
0.102671	28.0292	0	4.46307e-07
0.102671	27.8238	0	1.4654e-07
0.102671	27.6185	0	4.20902e-08
0.102671	27.4131	0	1.06268e-08
0.102671	27.2078	0	2.41682e-09
0.102671	27.0024	0	5.29797e-10
0.102671	26.7971	0	1.19061e-10
0.102671	26.5918	0	2.5362e-11
0.102671	26.3864	0	4.32585e-12
0.102671	26.1811	0	5.27725e-13
0.102671	25.9757	0	4.46007e-14
0.102671	25.7704	0	2.71501e-15
0.102671	25.5651	0	1.35141e-16
0.102671	25.3597	0	7.1304e-18
0.102671	25.1544	0	2.72271e-18
0.102671	24.949	0	2.11503e-17
0.102671	24.7437	0	1.80182e-16
0.102671	24.5383	0	1.34616e-15
0.102671	24.333	0	8.77124e-15
0.102671	24.1277	0	4.9832e-14
0.102671	23.9223	0	2.4685e-13
0.102671	23.717	0	1.0662e-12
0.102671	23.5116	0	4.0153e-12
0.102671	23.3063	0	1.31849e-11
0.102671	23.101	0	3.77498e-11
0.102671	22.8956	0	9.42387e-11
0.102671	22.6903	0	2.05127e-10
0.102671	22.4849	0	3.89308e-10
0.102671	22.2796	0	6.44232e-10
0.102671	22.0742	0	9.29543e-10
0.102671	21.8689	0	1.16943e-09
0.102671	21.6636	0	1.28279e-09
0.102671	21.4582	0	1.22692e-09
0.102671	21.2529	0	1.02319e-09
0.102671	21.0475	0	7.44001e-10
0.102671	20.8422	0	4.71702e-10
0.102671	20.6369	0	2.6076e-10
0.102671	20.4315	0	1.25687e-10
0.102671	20.2262	0	5.28226e-11
0.102671	20.0208	0	1.93565e-11
0.102671	19.8155	0	6.18458e-12
0.102671	19.6101	0	1.72295e-12
0.102671	19.4048	0	4.18517e-13
0.102671	19.1995	0	8.86403e-14
0.102671	18.9941	0	1.63692e-14
0.102671	18.7888	0	2.63573e-15
0.102671	18.5834	0	3.70044e-16
0.102671	18.3781	0	4.52985e-17
0.102671	18.1727	0	4.83495e-18
0.102671	17.9674	0	4.49964e-19
0.102671	17.7621	0	3.65127e-20
0.102671	17.5567	0	2.5834e-21
0.102671	17.3514	0	1.59381e-22
0.102671	17.146	0	8.57513e-24
0.102671	16.9407	0	4.0262e-25
0.102671	16.7354	0	1.65492e-26
0.102671	16.53	0	6.04753e-28
0.102671	16.3247	0	2.11091e-29
0.102671	16.1193	0	9.01651e-31
0.102671	15.914	0	6.40012e-32
0.102671	15.7086	0	6.3411e-33
0.102671	15.5033	0	6.50365e-34
0.102671	15.298	0	6.22217e-35
0.102671	15.0926	0	5.43518e-36
0.102671	14.8873	0	4.32099e-37
0.102671	14.6819	0	3.12844e-38
0.102671	14.4766	0	2.06732e-39
0.102671	14.2713	0	1.25182e-40
0.102671	14.0659	0	6.99645e-42
0.102671	13.8606	0	3.68359e-43
0.102671	13.6552	0	2.03262e-44
0.102671	13.4499	0	1.83994e-45
0.102671	13.2445	0	3.77752e-46
0.102671	13.0392	0	1.0138e-46
0.102671	12.8339	0	2.56745e-47
0.102671	12.6285	0	5.89751e-48
0.102671	12.4232	0	2.46735e-48
0.102671	12.2178	0	1.06829e-47
0.102671	12.0125	0	6.46874e-47
0.102671	11.8072	0	3.11346e-46
0.102671	11.6018	0	1.17065e-45
0.102671	11.3965	0	3.43708e-45
0.102671	11.1911	0	7.87995e-45
0.102671	10.9858	0	1.41068e-44
0.102671	10.7804	0	1.97198e-44
0.102671	10.5751	0	2.15253e-44
0.102671	10.3698	0	1.83471e-44
0.102671	10.1644	0	1.22111e-44
0.102671	9.95908	0	6.3462e-45
0.102671	9.75374	0	2.5754e-45
0.102671	9.54839	0	8.16104e-46
0.102671	9.34305	0	2.01938e-46
0.102671	9.13771	0	3.90177e-47
0.102671	8.93237	0	5.88676e-48
0.102671	8.72703	0	6.93524e-49
0.102671	8.52168	0	6.37996e-50
0.102671	8.31634	0	4.58295e-51
0.102671	8.111	0	2.57066e-52
0.102671	7.90566	0	1.12594e-53
0.102671	7.70032	0	3.85083e-55
0.102671	7.49498	0	1.02841e-56
0.102671	7.28963	0	2.14461e-58
0.102671	7.08429	0	3.49223e-60
0.102671	6.87895	0	4.44045e-62
0.102671	6.67361	0	4.40884e-64
0.102671	6.46827	0	3.41863e-66
0.102671	6.26292	0	2.08977e-68
0.102671	6.05758	0	1.80282e-70
0.102671	5.85224	0	3.25857e-71
0.102671	5.6469	0	1.22034e-71
0.102671	5.44156	0	4.47647e-72
0.102671	5.23622	0	1.59088e-72
0.102671	5.03087	0	5.47727e-73
0.102671	4.82553	0	1.82715e-73
0.102671	4.62019	0	5.90751e-74
0.102671	4.41485	0	1.85228e-74
0.102671	4.20951	0	5.63784e-75
0.102671	4.00417	0	1.66826e-75
0.102671	3.79882	0	4.80823e-76
0.102671	3.59348	0	1.35245e-76
0.102671	3.38814	0	3.71745e-77
0.102671	3.1828	0	9.98342e-78
0.102671	2.97746	0	2.61351e-78
0.102671	2.77211	0	6.63995e-79
0.102671	2.56677	0	1.6278e-79
0.102671	2.36143	0	3.82811e-80
0.102671	2.15609	0	8.59511e-81
0.102671	1.95075	0	1.83747e-81
0.102671	1.74541	0	3.73932e-82
0.102671	1.54006	0	7.26068e-83
0.102671	1.33472	0	1.35117e-83
0.102671	1.12938	0	2.42375e-84
0.102671	0.924038	0	4.21564e-85
0.102671	0.718696	0	7.14305e-86
0.102671	0.513354	0	1.18226e-86
0.102671	0.308013	0	1.91237e-87
0.102671	0.102671	0	3.01976e-88
0.308013	51.8488	0	2.06233e-48
0.308013	51.6435	0	4.4839e-48
0.308013	51.4381	0	9.49667e-48
0.308013	51.2328	0	1.95932e-47
0.308013	51.0274	0	3.93782e-47
0.308013	50.8221	0	7.70946e-47
0.308013	50.6168	0	1.47031e-46
0.308013	50.4114	0	2.73158e-46
0.308013	50.2061	0	4.9435e-46
0.308013	50.0007	0	8.71512e-46
0.308013	49.7954	0	1.49668e-45
0.308013	49.59	0	2.50382e-45
0.308013	49.3847	0	4.08033e-45
0.308013	49.1794	0	6.47749e-45
0.308013	48.974	0	1.00172e-44
0.308013	48.7687	0	1.50927e-44
0.308013	48.5633	0	2.21616e-44
0.308013	48.358	0	3.17375e-44
0.308013	48.1527	0	4.43751e-44
0.308013	47.9473	0	6.06071e-44
0.308013	47.742	0	8.07469e-44
0.308013	47.5366	0	1.04578e-43
0.308013	47.3313	0	1.31222e-43
0.308013	47.1259	0	1.59458e-43
0.308013	46.9206	0	1.88204e-43
0.308013	46.7153	0	2.1655e-43
0.308013	46.5099	0	2.43368e-43
0.308013	46.3046	0	2.67086e-43
0.308013	46.0992	0	2.85938e-43
0.308013	45.8939	0	2.98375e-43
0.308013	45.6885	0	3.03353e-43
0.308013	45.4832	0	3.00448e-43
0.308013	45.2779	0	2.89875e-43
0.308013	45.0725	0	2.72441e-43
0.308013	44.8672	0	2.4943e-43
0.308013	44.6618	0	2.22456e-43
0.308013	44.4565	0	1.93267e-43
0.308013	44.2512	0	1.63564e-43
0.308013	44.0458	0	1.34846e-43
0.308013	43.8405	0	1.08293e-43
0.308013	43.6351	0	8.472e-44
0.308013	43.4298	0	6.45638e-44
0.308013	43.2244	0	4.79388e-44
0.308013	43.0191	0	3.48412e-44
0.308013	42.8138	0	2.77844e-44
0.308013	42.6084	0	7.62637e-44
0.308013	42.4031	0	1.00647e-42
0.308013	42.1977	0	1.5788e-41
0.308013	41.9924	0	2.38664e-40
0.308013	41.7871	0	3.50986e-39
0.308013	41.5817	0	5.28853e-38
0.308013	41.3764	0	9.01727e-37
0.308013	41.171	0	1.88962e-35
0.308013	40.9657	0	4.64781e-34
0.308013	40.7603	0	1.18684e-32
0.308013	40.555	0	2.88043e-31
0.308013	40.3497	0	6.37941e-30
0.308013	40.1443	0	1.26879e-28
0.308013	39.939	0	2.25214e-27
0.308013	39.7336	0	3.55886e-26
0.308013	39.5283	0	5.0012e-25
0.308013	39.323	0	6.24694e-24
0.308013	39.1176	0	6.93389e-23
0.308013	38.9123	0	6.83816e-22
0.308013	38.7069	0	5.99122e-21
0.308013	38.5016	0	4.66313e-20
0.308013	38.2962	0	3.2241e-19
0.308013	38.0909	0	1.98014e-18
0.308013	37.8856	0	1.08026e-17
0.308013	37.6802	0	5.23481e-17
0.308013	37.4749	0	2.25323e-16
0.308013	37.2695	0	8.61471e-16
0.308013	37.0642	0	2.92552e-15
0.308013	36.8589	0	8.82451e-15
0.308013	36.6535	0	2.36431e-14
0.308013	36.4482	0	5.62661e-14
0.308013	36.2428	0	1.18939e-13
0.308013	36.0375	0	2.2333e-13
0.308013	35.8321	0	3.72513e-13
0.308013	35.6268	0	5.5203e-13
0.308013	35.4215	0	7.26992e-13
0.308013	35.2161	0	8.51389e-13
0.308013	35.0108	0	8.88129e-13
0.308013	34.8054	0	8.29071e-13
0.308013	34.6001	0	7.03767e-13
0.308013	34.3948	0	5.84289e-13
0.308013	34.1894	0	6.56068e-13
0.308013	33.9841	0	1.64237e-12
0.308013	33.7787	0	6.60781e-12
0.308013	33.5734	0	2.72171e-11
0.308013	33.368	0	1.01717e-10
0.308013	33.1627	0	3.3678e-10
0.308013	32.9574	0	9.82322e-10
0.308013	32.752	0	2.52036e-09
0.308013	32.5467	0	5.68852e-09
0.308013	32.3413	0	1.13172e-08
0.308013	32.136	0	1.9998e-08
0.308013	31.9306	0	3.21943e-08
0.308013	31.7253	0	5.08951e-08
0.308013	31.52	0	9.31085e-08
0.308013	31.3146	0	2.34639e-07
0.308013	31.1093	0	7.81286e-07
0.308013	30.9039	1.00506e-05	2.72421e-06
0.308013	30.6986	3.51769e-06	8.0783e-06
0.308013	30.4933	2.68852e-05	1.82479e-05
0.308013	30.2879	4.39712e-05	3.03161e-05
0.308013	30.0826	5.12578e-05	3.7783e-05
0.308013	29.8772	3.51769e-05	3.80882e-05
0.308013	29.6719	4.09874e-05	3.49007e-05
0.308013	29.4665	2.90524e-05	3.14168e-05
0.308013	29.2612	2.90524e-05	2.71654e-05
0.308013	29.0559	2.33989e-05	2.12415e-05
0.308013	28.8505	2.10433e-05	1.44746e-05
0.308013	28.6452	4.24008e-06	8.49177e-06
0.308013	28.4398	1.41336e-06	4.29333e-06
0.308013	28.2345	0	1.88254e-06
0.308013	28.0292	0	7.1959e-07
0.308013	27.8238	0	2.40293e-07
0.308013	27.6185	0	7.0728e-08
0.308013	27.4131	0	1.94246e-08
0.308013	27.2078	0	6.07414e-09
0.308013	27.0024	0	2.53154e-09
0.308013	26.7971	0	1.06167e-09
0.308013	26.5918	0	3.29851e-10
0.308013	26.3864	0	6.77478e-11
0.308013	26.1811	0	8.91654e-12
0.308013	25.9757	0	7.47276e-13
0.308013	25.7704	0	4.0146e-14
0.308013	25.5651	0	1.43134e-15
0.308013	25.3597	0	4.90443e-17
0.308013	25.1544	0	9.14196e-17
0.308013	24.949	0	7.46309e-16
0.308013	24.7437	0	5.41963e-15
0.308013	24.5383	0	3.43328e-14
0.308013	24.333	0	1.89643e-13
0.308013	24.1277	0	9.13362e-13
0.308013	23.9223	0	3.83554e-12
0.308013	23.717	0	1.40439e-11
0.308013	23.5116	0	4.48362e-11
0.308013	23.3063	0	1.24809e-10
0.308013	23.101	0	3.0293e-10
0.308013	22.8956	0	6.41085e-10
0.308013	22.6903	0	1.18295e-09
0.308013	22.4849	0	1.90325e-09
0.308013	22.2796	0	2.66996e-09
0.308013	22.0742	0	3.2658e-09
0.308013	21.8689	0	3.483e-09
0.308013	21.6636	0	3.23888e-09
0.308013	21.4582	0	2.62612e-09
0.308013	21.2529	0	1.85657e-09
0.308013	21.0475	0	1.14442e-09
0.308013	20.8422	0	6.15092e-10
0.308013	20.6369	0	2.88251e-10
0.308013	20.4315	0	1.17782e-10
0.308013	20.2262	0	4.1963e-11
0.308013	20.0208	0	1.30356e-11
0.308013	19.8155	0	3.53081e-12
0.308013	19.6101	0	8.33865e-13
0.308013	19.4048	0	1.7171e-13
0.308013	19.1995	0	3.08298e-14
0.308013	18.9941	0	4.82643e-15
0.308013	18.7888	0	6.58808e-16
0.308013	18.5834	0	7.84097e-17
0.308013	18.3781	0	8.1369e-18
0.308013	18.1727	0	7.36253e-19
0.308013	17.9674	0	5.80871e-20
0.308013	17.7621	0	3.99609e-21
0.308013	17.5567	0	2.39761e-22
0.308013	17.3514	0	1.25573e-23
0.308013	17.146	0	5.76534e-25
0.308013	16.9407	0	2.36818e-26
0.308013	16.7354	0	9.54091e-28
0.308013	16.53	0	5.00215e-29
0.308013	16.3247	0	4.37807e-30
0.308013	16.1193	0	5.01849e-31
0.308013	15.914	0	5.78324e-32
0.308013	15.7086	0	6.17807e-33
0.308013	15.5033	0	6.02345e-34
0.308013	15.298	0	5.35508e-35
0.308013	15.0926	0	4.35924e-36
0.308013	14.8873	0	3.28085e-37
0.308013	14.6819	0	2.32571e-38
0.308013	14.4766	0	1.59968e-39
0.308013	14.2713	0	1.10734e-40
0.308013	14.0659	0	8.0176e-42
0.308013	13.8606	0	6.69613e-43
0.308013	13.6552	0	8.72988e-44
0.308013	13.4499	0	2.05071e-44
0.308013	13.2445	0	5.95396e-45
0.308013	13.0392	0	1.64949e-45
0.308013	12.8339	0	4.07997e-46
0.308013	12.6285	0	9.051e-47
0.308013	12.4232	0	3.40273e-47
0.308013	12.2178	0	1.39037e-46
0.308013	12.0125	0	8.51296e-46
0.308013	11.8072	0	4.15149e-45
0.308013	11.6018	0	1.58162e-44
0.308013	11.3965	0	4.70519e-44
0.308013	11.1911	0	1.09301e-43
0.308013	10.9858	0	1.98262e-43
0.308013	10.7804	0	2.8082e-43
0.308013	10.5751	0	3.1059e-43
0.308013	10.3698	0	2.68236e-43
0.308013	10.1644	0	1.80891e-43
0.308013	9.95908	0	9.52555e-44
0.308013	9.75374	0	3.91682e-44
0.308013	9.54839	0	1.25761e-44
0.308013	9.34305	0	3.15306e-45
0.308013	9.13771	0	6.1729e-46
0.308013	8.93237	0	9.43662e-47
0.308013	8.72703	0	1.12646e-47
0.308013	8.52168	0	1.04999e-48
0.308013	8.31634	0	7.64231e-50
0.308013	8.111	0	4.34346e-51
0.308013	7.90566	0	1.92761e-52
0.308013	7.70032	0	6.67993e-54
0.308013	7.49498	0	1.80757e-55
0.308013	7.28963	0	3.81937e-57
0.308013	7.08429	0	6.30171e-59
0.308013	6.87895	0	8.11887e-61
0.308013	6.67361	0	8.1678e-63
0.308013	6.46827	0	6.41711e-65
0.308013	6.26292	0	3.96936e-67
0.308013	6.05758	0	3.21973e-69
0.308013	5.85224	0	5.22386e-70
0.308013	5.6469	0	1.92954e-70
0.308013	5.44156	0	6.99965e-71
0.308013	5.23622	0	2.4605e-71
0.308013	5.03087	0	8.38057e-72
0.308013	4.82553	0	2.76658e-72
0.308013	4.62019	0	8.85712e-73
0.308013	4.41485	0	2.75295e-73
0.308013	4.20951	0	8.32187e-74
0.308013	4.00417	0	2.45252e-74
0.308013	3.79882	0	7.06615e-75
0.308013	3.59348	0	1.99501e-75
0.308013	3.38814	0	5.5234e-76
0.308013	3.1828	0	1.49661e-76
0.308013	2.97746	0	3.94916e-77
0.308013	2.77211	0	1.00761e-77
0.308013	2.56677	0	2.4666e-78
0.308013	2.36143	0	5.75363e-79
0.308013	2.15609	0	1.27284e-79
0.308013	1.95075	0	2.66531e-80
0.308013	1.74541	0	5.28854e-81
0.308013	1.54006	0	9.98295e-82
0.308013	1.33472	0	1.80413e-82
0.308013	1.12938	0	3.14552e-83
0.308013	0.924038	0	5.33072e-84
0.308013	0.718696	0	8.83131e-85
0.308013	0.513354	0	1.43433e-85
0.308013	0.308013	0	2.28377e-86
0.308013	0.102671	0	3.55768e-87
0.513354	51.8488	0	6.27487e-47
0.513354	51.6435	0	1.39797e-46
0.513354	51.4381	0	3.03394e-46
0.513354	51.2328	0	6.41407e-46
0.513354	51.0274	0	1.32093e-45
0.513354	50.8221	0	2.64997e-45
0.513354	50.6168	0	5.1787e-45
0.513354	50.4114	0	9.85867e-45
0.513354	50.2061	0	1.82824e-44
0.513354	50.0007	0	3.30268e-44
0.513354	49.7954	0	5.81188e-44
0.513354	49.59	0	9.96287e-44
0.513354	49.3847	0	1.66368e-43
0.513354	49.1794	0	2.70628e-43
0.513354	48.974	0	4.28842e-43
0.513354	48.7687	0	6.6199e-43
0.513354	48.5633	0	9.95583e-43
0.513354	48.358	0	1.45909e-42
0.513354	48.1527	0	2.08484e-42
0.513354	47.9473	0	2.90571e-42
0.513354	47.742	0	3.94979e-42
0.513354	47.5366	0	5.22995e-42
0.513354	47.3313	0	6.73272e-42
0.513354	47.1259	0	8.41717e-42
0.513354	46.9206	0	1.02264e-41
0.513354	46.7153	0	1.20969e-41
0.513354	46.5099	0	1.39532e-41
0.513354	46.3046	0	1.56997e-41
0.513354	46.0992	0	1.72248e-41
0.513354	45.8939	0	1.84179e-41
0.513354	45.6885	0	1.91874e-41
0.513354	45.4832	0	1.94729e-41
0.513354	45.2779	0	1.92516e-41
0.513354	45.0725	0	1.85405e-41
0.513354	44.8672	0	1.73937e-41
0.513354	44.6618	0	1.58958e-41
0.513354	44.4565	0	1.41511e-41
0.513354	44.2512	0	1.2272e-41
0.513354	44.0458	0	1.03671e-41
0.513354	43.8405	0	8.53131e-42
0.513354	43.6351	0	6.83901e-42
0.513354	43.4298	0	5.34059e-42
0.513354	43.2244	0	4.0629e-42
0.513354	43.0191	0	3.01676e-42
0.513354	42.8138	0	2.28534e-42
0.513354	42.6084	0	3.41489e-42
0.513354	42.4031	0	3.10459e-41
0.513354	42.1977	0	4.51938e-40
0.513354	41.9924	0	6.42693e-39
0.513354	41.7871	0	8.68993e-38
0.513354	41.5817	0	1.12568e-36
0.513354	41.3764	0	1.43312e-35
0.513354	41.171	0	1.9033e-34
0.513354	40.9657	0	2.88557e-33
0.513354	40.7603	0	5.21854e-32
0.513354	40.555	0	1.05341e-30
0.513354	40.3497	0	2.13779e-29
0.513354	40.1443	0	4.07175e-28
0.513354	39.939	0	7.04869e-27
0.513354	39.7336	0	1.09439e-25
0.513354	39.5283	0	1.51573e-24
0.513354	39.323	0	1.86842e-23
0.513354	39.1176	0	2.04782e-22
0.513354	38.9123	0	1.99468e-21
0.513354	38.7069	0	1.7263e-20
0.513354	38.5016	0	1.32731e-19
0.513354	38.2962	0	9.06574e-19
0.513354	38.0909	0	5.50041e-18
0.513354	37.8856	0	2.96438e-17
0.513354	37.6802	0	1.4191e-16
0.513354	37.4749	0	6.03429e-16
0.513354	37.2695	0	2.27914e-15
0.513354	37.0642	0	7.64622e-15
0.513354	36.8589	0	2.27853e-14
0.513354	36.6535	0	6.03109e-14
0.513354	36.4482	0	1.41802e-13
0.513354	36.2428	0	2.96158e-13
0.513354	36.0375	0	5.49479e-13
0.513354	35.8321	0	9.05778e-13
0.513354	35.6268	0	1.32694e-12
0.513354	35.4215	0	1.72859e-12
0.513354	35.2161	0	2.00503e-12
0.513354	35.0108	0	2.07738e-12
0.513354	34.8054	0	1.93818e-12
0.513354	34.6001	0	1.66618e-12
0.513354	34.3948	0	1.42621e-12
0.513354	34.1894	0	1.59572e-12
0.513354	33.9841	0	3.6005e-12
0.513354	33.7787	0	1.35976e-11
0.513354	33.5734	0	5.56806e-11
0.513354	33.368	0	2.11198e-10
0.513354	33.1627	0	7.14149e-10
0.513354	32.9574	0	2.13137e-09
0.513354	32.752	0	5.59794e-09
0.513354	32.5467	0	1.29293e-08
0.513354	32.3413	0	2.62728e-08
0.513354	32.136	0	4.71005e-08
0.513354	31.9306	0	7.52545e-08
0.513354	31.7253	0	1.11147e-07
0.513354	31.52	0	1.73116e-07
0.513354	31.3146	0	3.89952e-07
0.513354	31.1093	2.26137e-06	1.38986e-06
0.513354	30.9039	5.5278e-06	5.20666e-06
0.513354	30.6986	1.55784e-05	1.53587e-05
0.513354	30.4933	3.01517e-05	3.26057e-05
0.513354	30.2879	5.12578e-05	4.92587e-05
0.513354	30.0826	5.12578e-05	5.49159e-05
0.513354	29.8772	4.97817e-05	4.98597e-05
0.513354	29.6719	5.12578e-05	4.30396e-05
0.513354	29.4665	4.89965e-05	3.88039e-05
0.513354	29.2612	4.63268e-05	3.47781e-05
0.513354	29.0559	3.78466e-05	2.84839e-05
0.513354	28.8505	2.46553e-05	2.03684e-05
0.513354	28.6452	1.1778e-05	1.24925e-05
0.513354	28.4398	9.42239e-07	6.54913e-06
0.513354	28.2345	4.55416e-06	2.95358e-06
0.513354	28.0292	6.2816e-07	1.15577e-06
0.513354	27.8238	1.88448e-06	3.94598e-07
0.513354	27.6185	1.5704e-07	1.23906e-07
0.513354	27.4131	1.5704e-07	4.87338e-08
0.513354	27.2078	0	3.33867e-08
0.513354	27.0024	0	2.47197e-08
0.513354	26.7971	0	1.3123e-08
0.513354	26.5918	0	4.50771e-09
0.513354	26.3864	0	9.81504e-10
0.513354	26.1811	0	1.34854e-10
0.513354	25.9757	0	1.16811e-11
0.513354	25.7704	0	6.38422e-13
0.513354	25.5651	0	2.21572e-14
0.513354	25.3597	0	8.60276e-16
0.513354	25.1544	0	2.9259e-15
0.513354	24.949	0	2.05957e-14
0.513354	24.7437	0	1.26848e-13
0.513354	24.5383	0	6.81227e-13
0.513354	24.333	0	3.18991e-12
0.513354	24.1277	0	1.3024e-11
0.513354	23.9223	0	4.63645e-11
0.513354	23.717	0	1.43915e-10
0.513354	23.5116	0	3.89497e-10
0.513354	23.3063	0	9.19137e-10
0.513354	23.101	0	1.89119e-09
0.513354	22.8956	0	3.39287e-09
0.513354	22.6903	0	5.30734e-09
0.513354	22.4849	0	7.23878e-09
0.513354	22.2796	0	8.60858e-09
0.513354	22.0742	0	8.92638e-09
0.513354	21.8689	0	8.07044e-09
0.513354	21.6636	0	6.36205e-09
0.513354	21.4582	0	4.37296e-09
0.513354	21.2529	0	2.62078e-09
0.513354	21.0475	0	1.36951e-09
0.513354	20.8422	0	6.23989e-10
0.513354	20.6369	0	2.47894e-10
0.513354	20.4315	0	8.58685e-11
0.513354	20.2262	0	2.59346e-11
0.513354	20.0208	0	6.82972e-12
0.513354	19.8155	0	1.56821e-12
0.513354	19.6101	0	3.13967e-13
0.513354	19.4048	0	5.48077e-14
0.513354	19.1995	0	8.34213e-15
0.513354	18.9941	0	1.10711e-15
0.513354	18.7888	0	1.2811e-16
0.513354	18.5834	0	1.29257e-17
0.513354	18.3781	0	1.13713e-18
0.513354	18.1727	0	8.72327e-20
0.513354	17.9674	0	5.83669e-21
0.513354	17.7621	0	3.41014e-22
0.513354	17.5567	0	1.74928e-23
0.513354	17.3514	0	8.0857e-25
0.513354	17.146	0	3.77128e-26
0.513354	16.9407	0	2.41634e-27
0.513354	16.7354	0	2.55407e-28
0.513354	16.53	0	3.34978e-29
0.513354	16.3247	0	4.32572e-30
0.513354	16.1193	0	5.15589e-31
0.513354	15.914	0	5.60681e-32
0.513354	15.7086	0	5.57002e-33
0.513354	15.5033	0	5.10207e-34
0.513354	15.298	0	4.41217e-35
0.513354	15.0926	0	3.78275e-36
0.513354	14.8873	0	3.44874e-37
0.513354	14.6819	0	3.48813e-38
0.513354	14.4766	0	3.78567e-39
0.513354	14.2713	0	4.12556e-40
0.513354	14.0659	0	4.47803e-41
0.513354	13.8606	0	5.68733e-42
0.513354	13.6552	0	1.12467e-42
0.513354	13.4499	0	3.17056e-43
0.513354	13.2445	0	9.37384e-44
0.513354	13.0392	0	2.53785e-44
0.513354	12.8339	0	6.08827e-45
0.513354	12.6285	0	1.30458e-45
0.513354	12.4232	0	4.47613e-46
0.513354	12.2178	0	1.73721e-45
0.513354	12.0125	0	1.07584e-44
0.513354	11.8072	0	5.31587e-44
0.513354	11.6018	0	2.05204e-43
0.513354	11.3965	0	6.18547e-43
0.513354	11.1911	0	1.4559e-42
0.513354	10.9858	0	2.67585e-42
0.513354	10.7804	0	3.84028e-42
0.513354	10.5751	0	4.30362e-42
0.513354	10.3698	0	3.76597e-42
0.513354	10.1644	0	2.5733e-42
0.513354	9.95908	0	1.37302e-42
0.513354	9.75374	0	5.72048e-43
0.513354	9.54839	0	1.86105e-43
0.513354	9.34305	0	4.72778e-44
0.513354	9.13771	0	9.37835e-45
0.513354	8.93237	0	1.45267e-45
0.513354	8.72703	0	1.75702e-46
0.513354	8.52168	0	1.65943e-47
0.513354	8.31634	0	1.22381e-48
0.513354	8.111	0	7.04753e-50
0.513354	7.90566	0	3.16907e-51
0.513354	7.70032	0	1.11275e-52
0.513354	7.49498	0	3.05095e-54
0.513354	7.28963	0	6.53197e-56
0.513354	7.08429	0	1.092e-57
0.513354	6.87895	0	1.42552e-59
0.513354	6.67361	0	1.4531e-61
0.513354	6.46827	0	1.15674e-63
0.513354	6.26292	0	7.24189e-66
0.513354	6.05758	0	5.57051e-68
0.513354	5.85224	0	8.06478e-69
0.513354	5.6469	0	2.93506e-69
0.513354	5.44156	0	1.05274e-69
0.513354	5.23622	0	3.66029e-70
0.513354	5.03087	0	1.23361e-70
0.513354	4.82553	0	4.03215e-71
0.513354	4.62019	0	1.27963e-71
0.513354	4.41485	0	3.95074e-72
0.513354	4.20951	0	1.19016e-72
0.513354	4.00417	0	3.51134e-73
0.513354	3.79882	0	1.01822e-73
0.513354	3.59348	0	2.90778e-74
0.513354	3.38814	0	8.167e-75
0.513354	3.1828	0	2.24413e-75
0.513354	2.97746	0	5.9816e-76
0.513354	2.77211	0	1.53144e-76
0.513354	2.56677	0	3.73194e-77
0.513354	2.36143	0	8.59644e-78
0.513354	2.15609	0	1.86441e-78
0.513354	1.95075	0	3.80458e-79
0.513354	1.74541	0	7.32418e-80
0.513354	1.54006	0	1.33783e-80
0.513354	1.33472	0	2.3381e-81
0.513354	1.12938	0	3.94811e-82
0.513354	0.924038	0	6.50162e-83
0.513354	0.718696	0	1.05125e-83
0.513354	0.513354	0	1.67383e-84
0.513354	0.308013	0	2.62236e-85
0.513354	0.102671	0	4.02982e-86
0.718696	51.8488	0	1.68744e-45
0.718696	51.6435	0	3.85225e-45
0.718696	51.4381	0	8.5668e-45
0.718696	51.2328	0	1.85584e-44
0.718696	51.0274	0	3.91632e-44
0.718696	50.8221	0	8.05072e-44
0.718696	50.6168	0	1.61216e-43
0.718696	50.4114	0	3.14485e-43
0.718696	50.2061	0	5.97599e-43
0.718696	50.0007	0	1.10621e-42
0.718696	49.7954	0	1.99471e-42
0.718696	49.59	0	3.50383e-42
0.718696	49.3847	0	5.99545e-42
0.718696	49.1794	0	9.99353e-42
0.718696	48.974	0	1.62268e-41
0.718696	48.7687	0	2.56667e-41
0.718696	48.5633	0	3.95491e-41
0.718696	48.358	0	5.93705e-41
0.718696	48.1527	0	8.68462e-41
0.718696	47.9473	0	1.23821e-40
0.718696	47.742	0	1.72096e-40
0.718696	47.5366	0	2.33095e-40
0.718696	47.3313	0	3.07398e-40
0.718696	47.1259	0	3.9435e-40
0.718696	46.9206	0	4.92051e-40
0.718696	46.7153	0	5.97596e-40
0.718696	46.5099	0	7.07131e-40
0.718696	46.3046	0	8.15655e-40
0.718696	46.0992	0	9.17086e-40
0.718696	45.8939	0	1.00483e-39
0.718696	45.6885	0	1.07266e-39
0.718696	45.4832	0	1.1155e-39
0.718696	45.2779	0	1.13005e-39
0.718696	45.0725	0	1.11519e-39
0.718696	44.8672	0	1.07205e-39
0.718696	44.6618	0	1.00391e-39
0.718696	44.4565	0	9.15793e-40
0.718696	44.2512	0	8.13797e-40
0.718696	44.0458	0	7.04453e-40
0.718696	43.8405	0	5.94027e-40
0.718696	43.6351	0	4.87952e-40
0.718696	43.4298	0	3.90451e-40
0.718696	43.2244	0	3.04361e-40
0.718696	43.0191	0	2.31304e-40
0.718696	42.8138	0	1.74419e-40
0.718696	42.6084	0	1.78832e-40
0.718696	42.4031	0	9.28343e-40
0.718696	42.1977	0	1.21024e-38
0.718696	41.9924	0	1.63004e-37
0.718696	41.7871	0	2.0868e-36
0.718696	41.5817	0	2.53214e-35
0.718696	41.3764	0	2.92435e-34
0.718696	41.171	0	3.25535e-33
0.718696	40.9657	0	3.60609e-32
0.718696	40.7603	0	4.22972e-31
0.718696	40.555	0	5.64007e-30
0.718696	40.3497	0	8.63025e-29
0.718696	40.1443	0	1.40967e-27
0.718696	39.939	0	2.25804e-26
0.718696	39.7336	0	3.36351e-25
0.718696	39.5283	0	4.54144e-24
0.718696	39.323	0	5.49614e-23
0.718696	39.1176	0	5.93298e-22
0.718696	38.9123	0	5.7003e-21
0.718696	38.7069	0	4.86967e-20
0.718696	38.5016	0	3.69716e-19
0.718696	38.2962	0	2.49402e-18
0.718696	38.0909	0	1.49463e-17
0.718696	37.8856	0	7.95692e-17
0.718696	37.6802	0	3.7628e-16
0.718696	37.4749	0	1.58061e-15
0.718696	37.2695	0	5.89769e-15
0.718696	37.0642	0	1.9547e-14
0.718696	36.8589	0	5.75475e-14
0.718696	36.6535	0	1.50497e-13
0.718696	36.4482	0	3.49625e-13
0.718696	36.2428	0	7.21577e-13
0.718696	36.0375	0	1.32322e-12
0.718696	35.8321	0	2.15657e-12
0.718696	35.6268	0	3.12548e-12
0.718696	35.4215	0	4.03266e-12
0.718696	35.2161	0	4.64387e-12
0.718696	35.0108	0	4.80043e-12
0.718696	34.8054	0	4.515e-12
0.718696	34.6001	0	3.9916e-12
0.718696	34.3948	0	3.59823e-12
0.718696	34.1894	0	4.06078e-12
0.718696	33.9841	0	7.96907e-12
0.718696	33.7787	0	2.66942e-11
0.718696	33.5734	0	1.06014e-10
0.718696	33.368	0	4.05122e-10
0.718696	33.1627	0	1.3962e-09
0.718696	32.9574	0	4.26136e-09
0.718696	32.752	0	1.1457e-08
0.718696	32.5467	0	2.70907e-08
0.718696	32.3413	0	5.63239e-08
0.718696	32.136	0	1.0306e-07
0.718696	31.9306	0	1.66655e-07
0.718696	31.7253	0	2.425e-07
0.718696	31.52	0	3.46646e-07
0.718696	31.3146	2.7639e-06	6.59729e-07
0.718696	31.1093	4.27149e-06	2.07627e-06
0.718696	30.9039	1.55784e-05	7.18539e-06
0.718696	30.6986	1.25632e-05	1.9491e-05
0.718696	30.4933	3.84434e-05	3.77853e-05
0.718696	30.2879	5.12578e-05	5.23376e-05
0.718696	30.0826	5.12578e-05	5.48168e-05
0.718696	29.8772	3.98881e-05	4.94763e-05
0.718696	29.6719	5.12578e-05	4.53463e-05
0.718696	29.4665	5.12578e-05	4.40974e-05
0.718696	29.2612	5.12578e-05	4.19047e-05
0.718696	29.0559	4.97817e-05	3.61737e-05
0.718696	28.8505	4.24008e-05	2.73786e-05
0.718696	28.6452	1.68033e-05	1.78099e-05
0.718696	28.4398	1.49188e-05	9.85469e-06
0.718696	28.2345	7.0668e-06	4.65552e-06
0.718696	28.0292	6.12456e-06	1.90572e-06
0.718696	27.8238	0	6.91665e-07
0.718696	27.6185	0	2.72251e-07
0.718696	27.4131	0	2.14285e-07
0.718696	27.2078	0	2.47548e-07
0.718696	27.0024	0	2.17212e-07
0.718696	26.7971	0	1.23488e-07
0.718696	26.5918	0	4.44278e-08
0.718696	26.3864	0	1.00752e-08
0.718696	26.1811	0	1.43898e-09
0.718696	25.9757	0	1.29418e-10
0.718696	25.7704	0	7.33047e-12
0.718696	25.5651	0	2.63057e-13
0.718696	25.3597	0	1.66779e-14
0.718696	25.1544	0	7.39636e-14
0.718696	24.949	0	4.42371e-13
0.718696	24.7437	0	2.30979e-12
0.718696	24.5383	0	1.05157e-11
0.718696	24.333	0	4.17431e-11
0.718696	24.1277	0	1.4448e-10
0.718696	23.9223	0	4.36023e-10
0.718696	23.717	0	1.14733e-09
0.718696	23.5116	0	2.63236e-09
0.718696	23.3063	0	5.26599e-09
0.718696	23.101	0	9.18529e-09
0.718696	22.8956	0	1.39696e-08
0.718696	22.6903	0	1.85247e-08
0.718696	22.4849	0	2.1419e-08
0.718696	22.2796	0	2.15935e-08
0.718696	22.0742	0	1.89813e-08
0.718696	21.8689	0	1.45481e-08
0.718696	21.6636	0	9.72221e-09
0.718696	21.4582	0	5.66502e-09
0.718696	21.2529	0	2.87817e-09
0.718696	21.0475	0	1.27499e-09
0.718696	20.8422	0	4.92469e-10
0.718696	20.6369	0	1.65854e-10
0.718696	20.4315	0	4.87027e-11
0.718696	20.2262	0	1.24697e-11
0.718696	20.0208	0	2.78381e-12
0.718696	19.8155	0	5.41875e-13
0.718696	19.6101	0	9.19681e-14
0.718696	19.4048	0	1.36099e-14
0.718696	19.1995	0	1.7561e-15
0.718696	18.9941	0	1.97571e-16
0.718696	18.7888	0	1.93814e-17
0.718696	18.5834	0	1.65793e-18
0.718696	18.3781	0	1.23709e-19
0.718696	18.1727	0	8.06332e-21
0.718696	17.9674	0	4.62206e-22
0.718696	17.7621	0	2.40584e-23
0.718696	17.5567	0	1.30035e-24
0.718696	17.3514	0	1.00935e-25
0.718696	17.146	0	1.26517e-26
0.718696	16.9407	0	1.88389e-27
0.718696	16.7354	0	2.72134e-28
0.718696	16.53	0	3.61677e-29
0.718696	16.3247	0	4.38182e-30
0.718696	16.1193	0	4.84886e-31
0.718696	15.914	0	4.95999e-32
0.718696	15.7086	0	4.86128e-33
0.718696	15.5033	0	4.96324e-34
0.718696	15.298	0	5.92028e-35
0.718696	15.0926	0	8.4639e-36
0.718696	14.8873	0	1.30469e-36
0.718696	14.6819	0	1.94002e-37
0.718696	14.4766	0	2.63766e-38
0.718696	14.2713	0	3.27875e-39
0.718696	14.0659	0	4.06391e-40
0.718696	13.8606	0	6.46143e-41
0.718696	13.6552	0	1.58053e-41
0.718696	13.4499	0	4.75392e-42
0.718696	13.2445	0	1.3921e-42
0.718696	13.0392	0	3.666e-43
0.718696	12.8339	0	8.52366e-44
0.718696	12.6285	0	1.76529e-44
0.718696	12.4232	0	5.6036e-45
0.718696	12.2178	0	2.08356e-44
0.718696	12.0125	0	1.30562e-43
0.718696	11.8072	0	6.53663e-43
0.718696	11.6018	0	2.55669e-42
0.718696	11.3965	0	7.8087e-42
0.718696	11.1911	0	1.8623e-41
0.718696	10.9858	0	3.46811e-41
0.718696	10.7804	0	5.0432e-41
0.718696	10.5751	0	5.72653e-41
0.718696	10.3698	0	5.07747e-41
0.718696	10.1644	0	3.51539e-41
0.718696	9.95908	0	1.90052e-41
0.718696	9.75374	0	8.02307e-42
0.718696	9.54839	0	2.64472e-42
0.718696	9.34305	0	6.80755e-43
0.718696	9.13771	0	1.36827e-43
0.718696	8.93237	0	2.14746e-44
0.718696	8.72703	0	2.63178e-45
0.718696	8.52168	0	2.51852e-46
0.718696	8.31634	0	1.88196e-47
0.718696	8.111	0	1.09811e-48
0.718696	7.90566	0	5.00329e-50
0.718696	7.70032	0	1.78006e-51
0.718696	7.49498	0	4.94521e-53
0.718696	7.28963	0	1.07277e-54
0.718696	7.08429	0	1.81718e-56
0.718696	6.87895	0	2.4036e-58
0.718696	6.67361	0	2.48254e-60
0.718696	6.46827	0	2.00238e-62
0.718696	6.26292	0	1.26908e-64
0.718696	6.05758	0	9.33693e-67
0.718696	5.85224	0	1.20026e-67
0.718696	5.6469	0	4.29686e-68
0.718696	5.44156	0	1.52324e-68
0.718696	5.23622	0	5.23875e-69
0.718696	5.03087	0	1.74781e-69
0.718696	4.82553	0	5.66238e-70
0.718696	4.62019	0	1.78506e-70
0.718696	4.41485	0	5.49463e-71
0.718696	4.20951	0	1.65915e-71
0.718696	4.00417	0	4.93959e-72
0.718696	3.79882	0	1.45513e-72
0.718696	3.59348	0	4.24047e-73
0.718696	3.38814	0	1.21587e-73
0.718696	3.1828	0	3.39642e-74
0.718696	2.97746	0	9.13275e-75
0.718696	2.77211	0	2.33688e-75
0.718696	2.56677	0	5.63843e-76
0.718696	2.36143	0	1.2752e-76
0.718696	2.15609	0	2.69633e-77
0.718696	1.95075	0	5.33449e-78
0.718696	1.74541	0	9.91652e-79
0.718696	1.54006	0	1.74518e-79
0.718696	1.33472	0	2.93802e-80
0.718696	1.12938	0	4.78885e-81
0.718696	0.924038	0	7.64364e-82
0.718696	0.718696	0	1.20427e-82
0.718696	0.513354	0	1.87829e-83
0.718696	0.308013	0	2.89477e-84
0.718696	0.102671	0	4.3883e-85
0.924038	51.8488	0	4.01079e-44
0.924038	51.6435	0	9.38231e-44
0.924038	51.4381	0	2.138e-43
0.924038	51.2328	0	4.74594e-43
0.924038	51.0274	0	1.02626e-42
0.924038	50.8221	0	2.16175e-42
0.924038	50.6168	0	4.43582e-42
0.924038	50.4114	0	8.86665e-42
0.924038	50.2061	0	1.72648e-41
0.924038	50.0007	0	3.27479e-41
0.924038	49.7954	0	6.05092e-41
0.924038	49.59	0	1.08912e-40
0.924038	49.3847	0	1.90964e-40
0.924038	49.1794	0	3.26168e-40
0.924038	48.974	0	5.42688e-40
0.924038	48.7687	0	8.79584e-40
0.924038	48.5633	0	1.38875e-39
0.924038	48.358	0	2.13602e-39
0.924038	48.1527	0	3.20071e-39
0.924038	47.9473	0	4.67308e-39
0.924038	47.742	0	6.6487e-39
0.924038	47.5366	0	9.21803e-39
0.924038	47.3313	0	1.24498e-38
0.924038	47.1259	0	1.63711e-38
0.924038	46.9206	0	2.09525e-38
0.924038	46.7153	0	2.61044e-38
0.924038	46.5099	0	3.16765e-38
0.924038	46.3046	0	3.74539e-38
0.924038	46.0992	0	4.3156e-38
0.924038	45.8939	0	4.84534e-38
0.924038	45.6885	0	5.30011e-38
0.924038	45.4832	0	5.64787e-38
0.924038	45.2779	0	5.86284e-38
0.924038	45.0725	0	5.92858e-38
0.924038	44.8672	0	5.83996e-38
0.924038	44.6618	0	5.60387e-38
0.924038	44.4565	0	5.23821e-38
0.924038	44.2512	0	4.76975e-38
0.924038	44.0458	0	4.23083e-38
0.924038	43.8405	0	3.65572e-38
0.924038	43.6351	0	3.07708e-38
0.924038	43.4298	0	2.52303e-38
0.924038	43.2244	0	2.01525e-38
0.924038	43.0191	0	1.5686e-38
0.924038	42.8138	0	1.19848e-38
0.924038	42.6084	0	1.03023e-38
0.924038	42.4031	0	2.82916e-38
0.924038	42.1977	0	3.03543e-37
0.924038	41.9924	0	3.85301e-36
0.924038	41.7871	0	4.68727e-35
0.924038	41.5817	0	5.39844e-34
0.924038	41.3764	0	5.88675e-33
0.924038	41.171	0	6.09136e-32
0.924038	40.9657	0	6.02028e-31
0.924038	40.7603	0	5.77924e-30
0.924038	40.555	0	5.58853e-29
0.924038	40.3497	0	5.76728e-28
0.924038	40.1443	0	6.65556e-27
0.924038	39.939	0	8.45951e-26
0.924038	39.7336	0	1.1063e-24
0.924038	39.5283	0	1.39239e-23
0.924038	39.323	0	1.61869e-22
0.924038	39.1176	0	1.70257e-21
0.924038	38.9123	0	1.60471e-20
0.924038	38.7069	0	1.34927e-19
0.924038	38.5016	0	1.00992e-18
0.924038	38.2962	0	6.72231e-18
0.924038	38.0909	0	3.97707e-17
0.924038	37.8856	0	2.09075e-16
0.924038	37.6802	0	9.76501e-16
0.924038	37.4749	0	4.05173e-15
0.924038	37.2695	0	1.49344e-14
0.924038	37.0642	0	4.89006e-14
0.924038	36.8589	0	1.4224e-13
0.924038	36.6535	0	3.67564e-13
0.924038	36.4482	0	8.4388e-13
0.924038	36.2428	0	1.7216e-12
0.924038	36.0375	0	3.12184e-12
0.924038	35.8321	0	5.03436e-12
0.924038	35.6268	0	7.22747e-12
0.924038	35.4215	0	9.25669e-12
0.924038	35.2161	0	1.06241e-11
0.924038	35.0108	0	1.10324e-11
0.924038	34.8054	0	1.05825e-11
0.924038	34.6001	0	9.78311e-12
0.924038	34.3948	0	9.43058e-12
0.924038	34.1894	0	1.08396e-11
0.924038	33.9841	0	1.83219e-11
0.924038	33.7787	0	5.11415e-11
0.924038	33.5734	0	1.89267e-10
0.924038	33.368	0	7.19312e-10
0.924038	33.1627	0	2.51781e-09
0.924038	32.9574	0	7.85158e-09
0.924038	32.752	0	2.16045e-08
0.924038	32.5467	0	5.23052e-08
0.924038	32.3413	0	1.11332e-07
0.924038	32.136	0	2.0837e-07
0.924038	31.9306	0	3.43495e-07
0.924038	31.7253	0	5.02921e-07
0.924038	31.52	0	6.83512e-07
0.924038	31.3146	7.53792e-07	1.03612e-06
0.924038	31.1093	4.02022e-06	2.32094e-06
0.924038	30.9039	8.29171e-06	6.46286e-06
0.924038	30.6986	1.30657e-05	1.5423e-05
0.924038	30.4933	3.04029e-05	2.74107e-05
0.924038	30.2879	3.71871e-05	3.64378e-05
0.924038	30.0826	5.12578e-05	3.96856e-05
0.924038	29.8772	4.08304e-05	4.11172e-05
0.924038	29.6719	4.56986e-05	4.43187e-05
0.924038	29.4665	5.12578e-05	4.76694e-05
0.924038	29.2612	4.67979e-05	4.78352e-05
0.924038	29.0559	4.35001e-05	4.33652e-05
0.924038	28.8505	3.01517e-05	3.48856e-05
0.924038	28.6452	1.24062e-05	2.43963e-05
0.924038	28.4398	1.42906e-05	1.4553e-05
0.924038	28.2345	6.59568e-06	7.38967e-06
0.924038	28.0292	3.29784e-06	3.27872e-06
0.924038	27.8238	1.88448e-06	1.37035e-06
0.924038	27.6185	1.5704e-07	8.11889e-07
0.924038	27.4131	1.5704e-07	1.06314e-06
0.924038	27.2078	0	1.46004e-06
0.924038	27.0024	0	1.3631e-06
0.924038	26.7971	0	8.09091e-07
0.924038	26.5918	0	3.02804e-07
0.924038	26.3864	0	7.1367e-08
0.924038	26.1811	0	1.05903e-08
0.924038	25.9757	0	9.89404e-10
0.924038	25.7704	0	5.82028e-11
0.924038	25.5651	0	2.19317e-12
0.924038	25.3597	0	3.00461e-13
0.924038	25.1544	0	1.45692e-12
0.924038	24.949	0	7.39231e-12
0.924038	24.7437	0	3.27211e-11
0.924038	24.5383	0	1.26285e-10
0.924038	24.333	0	4.24968e-10
0.924038	24.1277	0	1.24692e-09
0.924038	23.9223	0	3.19005e-09
0.924038	23.717	0	7.11599e-09
0.924038	23.5116	0	1.38405e-08
0.924038	23.3063	0	2.34717e-08
0.924038	23.101	0	3.47069e-08
0.924038	22.8956	0	4.47471e-08
0.924038	22.6903	0	5.03028e-08
0.924038	22.4849	0	4.93058e-08
0.924038	22.2796	0	4.21387e-08
0.924038	22.0742	0	3.14009e-08
0.924038	21.8689	0	2.04024e-08
0.924038	21.6636	0	1.15584e-08
0.924038	21.4582	0	5.70944e-09
0.924038	21.2529	0	2.45904e-09
0.924038	21.0475	0	9.23458e-10
0.924038	20.8422	0	3.02375e-10
0.924038	20.6369	0	8.63282e-11
0.924038	20.4315	0	2.14901e-11
0.924038	20.2262	0	4.66445e-12
0.924038	20.0208	0	8.82756e-13
0.924038	19.8155	0	1.45667e-13
0.924038	19.6101	0	2.09584e-14
0.924038	19.4048	0	2.62927e-15
0.924038	19.1995	0	2.8761e-16
0.924038	18.9941	0	2.74346e-17
0.924038	18.7888	0	2.28288e-18
0.924038	18.5834	0	1.65999e-19
0.924038	18.3781	0	1.06338e-20
0.924038	18.1727	0	6.23372e-22
0.924038	17.9674	0	3.89923e-23
0.924038	17.7621	0	3.62429e-24
0.924038	17.5567	0	5.30584e-25
0.924038	17.3514	0	8.92119e-26
0.924038	17.146	0	1.43997e-26
0.924038	16.9407	0	2.13348e-27
0.924038	16.7354	0	2.87834e-28
0.924038	16.53	0	3.53951e-29
0.924038	16.3247	0	4.00521e-30
0.924038	16.1193	0	4.31856e-31
0.924038	15.914	0	4.90816e-32
0.924038	15.7086	0	6.96086e-33
0.924038	15.5033	0	1.28958e-33
0.924038	15.298	0	2.66114e-34
0.924038	15.0926	0	5.27812e-35
0.924038	14.8873	0	9.45303e-36
0.924038	14.6819	0	1.50128e-36
0.924038	14.4766	0	2.12239e-37
0.924038	14.2713	0	2.78292e-38
0.924038	14.0659	0	3.92898e-39
0.924038	13.8606	0	7.79465e-40
0.924038	13.6552	0	2.19871e-40
0.924038	13.4499	0	6.77044e-41
0.924038	13.2445	0	1.94386e-41
0.924038	13.0392	0	4.96968e-42
0.924038	12.8339	0	1.1195e-42
0.924038	12.6285	0	2.24204e-43
0.924038	12.4232	0	6.66365e-44
0.924038	12.2178	0	2.39858e-43
0.924038	12.0125	0	1.52157e-42
0.924038	11.8072	0	7.71869e-42
0.924038	11.6018	0	3.05901e-41
0.924038	11.3965	0	9.4666e-41
0.924038	11.1911	0	2.28759e-40
0.924038	10.9858	0	4.31652e-40
0.924038	10.7804	0	6.36005e-40
0.924038	10.5751	0	7.31742e-40
0.924038	10.3698	0	6.57395e-40
0.924038	10.1644	0	4.61175e-40
0.924038	9.95908	0	2.52625e-40
0.924038	9.75374	0	1.08058e-40
0.924038	9.54839	0	3.6092e-41
0.924038	9.34305	0	9.41314e-42
0.924038	9.13771	0	1.91703e-42
0.924038	8.93237	0	3.04856e-43
0.924038	8.72703	0	3.78557e-44
0.924038	8.52168	0	3.67062e-45
0.924038	8.31634	0	2.77919e-46
0.924038	8.111	0	1.64312e-47
0.924038	7.90566	0	7.58558e-49
0.924038	7.70032	0	2.73452e-50
0.924038	7.49498	0	7.69739e-52
0.924038	7.28963	0	1.69191e-53
0.924038	7.08429	0	2.90391e-55
0.924038	6.87895	0	3.89187e-57
0.924038	6.67361	0	4.07293e-59
0.924038	6.46827	0	3.32865e-61
0.924038	6.26292	0	2.13616e-63
0.924038	6.05758	0	1.51633e-65
0.924038	5.85224	0	1.72472e-66
0.924038	5.6469	0	6.05835e-67
0.924038	5.44156	0	2.12134e-67
0.924038	5.23622	0	7.21753e-68
0.924038	5.03087	0	2.38589e-68
0.924038	4.82553	0	7.67703e-69
0.924038	4.62019	0	2.41336e-69
0.924038	4.41485	0	7.45343e-70
0.924038	4.20951	0	2.27656e-70
0.924038	4.00417	0	6.915e-71
0.924038	3.79882	0	2.09149e-71
0.924038	3.59348	0	6.2662e-72
0.924038	3.38814	0	1.83886e-72
0.924038	3.1828	0	5.21037e-73
0.924038	2.97746	0	1.40575e-73
0.924038	2.77211	0	3.5707e-74
0.924038	2.56677	0	8.47247e-75
0.924038	2.36143	0	1.8698e-75
0.924038	2.15609	0	3.83405e-76
0.924038	1.95075	0	7.32069e-77
0.924038	1.74541	0	1.30885e-77
0.924038	1.54006	0	2.21119e-78
0.924038	1.33472	0	3.57394e-79
0.924038	1.12938	0	5.60683e-80
0.924038	0.924038	0	8.65491e-81
0.924038	0.718696	0	1.32691e-81
0.924038	0.513354	0	2.02609e-82
0.924038	0.308013	0	3.07146e-83
0.924038	0.102671	0	4.59375e-84
1.12938	51.8488	0	8.42573e-43
1.12938	51.6435	0	2.01968e-42
1.12938	51.4381	0	4.71599e-42
1.12938	51.2328	0	1.07271e-41
1.12938	51.0274	0	2.37689e-41
1.12938	50.8221	0	5.13043e-41
1.12938	50.6168	0	1.07874e-40
1.12938	50.4114	0	2.20951e-40
1.12938	50.2061	0	4.40852e-40
1.12938	50.0007	0	8.56855e-40
1.12938	49.7954	0	1.62233e-39
1.12938	49.59	0	2.99219e-39
1.12938	49.3847	0	5.37597e-39
1.12938	49.1794	0	9.40897e-39
1.12938	48.974	0	1.60415e-38
1.12938	48.7687	0	2.66419e-38
1.12938	48.5633	0	4.31026e-38
1.12938	48.358	0	6.79303e-38
1.12938	48.1527	0	1.04293e-37
1.12938	47.9473	0	1.55992e-37
1.12938	47.742	0	2.27322e-37
1.12938	47.5366	0	3.22768e-37
1.12938	47.3313	0	4.46493e-37
1.12938	47.1259	0	6.01585e-37
1.12938	46.9206	0	7.89255e-37
1.12938	46.7153	0	1.00821e-36
1.12938	46.5099	0	1.25426e-36
1.12938	46.3046	0	1.52007e-36
1.12938	46.0992	0	1.79492e-36
1.12938	45.8939	0	2.06505e-36
1.12938	45.6885	0	2.31465e-36
1.12938	45.4832	0	2.52742e-36
1.12938	45.2779	0	2.6884e-36
1.12938	45.0725	0	2.78568e-36
1.12938	44.8672	0	2.8118e-36
1.12938	44.6618	0	2.76475e-36
1.12938	44.4565	0	2.64816e-36
1.12938	44.2512	0	2.47088e-36
1.12938	44.0458	0	2.24582e-36
1.12938	43.8405	0	1.98846e-36
1.12938	43.6351	0	1.71505e-36
1.12938	43.4298	0	1.44097e-36
1.12938	43.2244	0	1.17937e-36
1.12938	43.0191	0	9.40462e-37
1.12938	42.8138	0	7.32975e-37
1.12938	42.6084	0	5.91506e-37
1.12938	42.4031	0	9.41048e-37
1.12938	42.1977	0	7.20373e-36
1.12938	41.9924	0	8.48306e-35
1.12938	41.7871	0	9.80177e-34
1.12938	41.5817	0	1.07349e-32
1.12938	41.3764	0	1.1123e-31
1.12938	41.171	0	1.09067e-30
1.12938	40.9657	0	1.01337e-29
1.12938	40.7603	0	8.95322e-29
1.12938	40.555	0	7.59049e-28
1.12938	40.3497	0	6.3028e-27
1.12938	40.1443	0	5.32201e-26
1.12938	39.939	0	4.78941e-25
1.12938	39.7336	0	4.70002e-24
1.12938	39.5283	0	4.88754e-23
1.12938	39.323	0	5.07821e-22
1.12938	39.1176	0	5.0064e-21
1.12938	38.9123	0	4.53582e-20
1.12938	38.7069	0	3.71344e-19
1.12938	38.5016	0	2.72418e-18
1.12938	38.2962	0	1.78331e-17
1.12938	38.0909	0	1.03954e-16
1.12938	37.8856	0	5.39018e-16
1.12938	37.6802	0	2.48468e-15
1.12938	37.4749	0	1.01791e-14
1.12938	37.2695	0	3.70551e-14
1.12938	37.0642	0	1.19856e-13
1.12938	36.8589	0	3.44467e-13
1.12938	36.6535	0	8.79705e-13
1.12938	36.4482	0	1.99662e-12
1.12938	36.2428	0	4.02852e-12
1.12938	36.0375	0	7.22962e-12
1.12938	35.8321	0	1.15512e-11
1.12938	35.6268	0	1.6462e-11
1.12938	35.4215	0	2.10017e-11
1.12938	35.2161	0	2.41604e-11
1.12938	35.0108	0	2.54314e-11
1.12938	34.8054	0	2.51933e-11
1.12938	34.6001	0	2.46496e-11
1.12938	34.3948	0	2.54396e-11
1.12938	34.1894	0	2.97704e-11
1.12938	33.9841	0	4.41323e-11
1.12938	33.7787	0	9.83378e-11
1.12938	33.5734	0	3.2072e-10
1.12938	33.368	0	1.18601e-09
1.12938	33.1627	0	4.19121e-09
1.12938	32.9574	0	1.33338e-08
1.12938	32.752	0	3.7536e-08
1.12938	32.5467	0	9.30437e-08
1.12938	32.3413	0	2.02793e-07
1.12938	32.136	0	3.88533e-07
1.12938	31.9306	0	6.54732e-07
1.12938	31.7253	0	9.7358e-07
1.12938	31.52	6.78412e-06	1.29806e-06
1.12938	31.3146	2.7639e-06	1.66098e-06
1.12938	31.1093	1.13069e-05	2.42721e-06
1.12938	30.9039	7.53792e-06	4.50235e-06
1.12938	30.6986	1.53271e-05	8.73722e-06
1.12938	30.4933	1.35682e-05	1.46e-05
1.12938	30.2879	1.8091e-05	2.06505e-05
1.12938	30.0826	2.31163e-05	2.69937e-05
1.12938	29.8772	1.77455e-05	3.48324e-05
1.12938	29.6719	3.9417e-05	4.33986e-05
1.12938	29.4665	4.41282e-05	4.98434e-05
1.12938	29.2612	5.12578e-05	5.18477e-05
1.12938	29.0559	4.35001e-05	4.89374e-05
1.12938	28.8505	4.56986e-05	4.18062e-05
1.12938	28.6452	2.46553e-05	3.17196e-05
1.12938	28.4398	2.95235e-05	2.07951e-05
1.12938	28.2345	1.39766e-05	1.16432e-05
1.12938	28.0292	1.13069e-05	5.78203e-06
1.12938	27.8238	2.19856e-06	2.95687e-06
1.12938	27.6185	3.926e-06	2.545e-06
1.12938	27.4131	3.1408e-07	4.14812e-06
1.12938	27.2078	3.45488e-06	6.07971e-06
1.12938	27.0024	0	5.91872e-06
1.12938	26.7971	0	3.65274e-06
1.12938	26.5918	0	1.42054e-06
1.12938	26.3864	0	3.47847e-07
1.12938	26.1811	0	5.36254e-08
1.12938	25.9757	0	5.20467e-09
1.12938	25.7704	0	3.18144e-10
1.12938	25.5651	0	1.30339e-11
1.12938	25.3597	0	4.82091e-12
1.12938	25.1544	0	2.23358e-11
1.12938	24.949	0	9.61039e-11
1.12938	24.7437	0	3.60618e-10
1.12938	24.5383	0	1.17986e-09
1.12938	24.333	0	3.36584e-09
1.12938	24.1277	0	8.37209e-09
1.12938	23.9223	0	1.81573e-08
1.12938	23.717	0	3.43359e-08
1.12938	23.5116	0	5.66138e-08
1.12938	23.3063	0	8.13906e-08
1.12938	23.101	0	1.02024e-07
1.12938	22.8956	0	1.1151e-07
1.12938	22.6903	0	1.06267e-07
1.12938	22.4849	0	8.83002e-08
1.12938	22.2796	0	6.3974e-08
1.12938	22.0742	0	4.04132e-08
1.12938	21.8689	0	2.22598e-08
1.12938	21.6636	0	1.06905e-08
1.12938	21.4582	0	4.47662e-09
1.12938	21.2529	0	1.63449e-09
1.12938	21.0475	0	5.20344e-10
1.12938	20.8422	0	1.44437e-10
1.12938	20.6369	0	3.49578e-11
1.12938	20.4315	0	7.37712e-12
1.12938	20.2262	0	1.3574e-12
1.12938	20.0208	0	2.17776e-13
1.12938	19.8155	0	3.04643e-14
1.12938	19.6101	0	3.7159e-15
1.12938	19.4048	0	3.9525e-16
1.12938	19.1995	0	3.66779e-17
1.12938	18.9941	0	2.97529e-18
1.12938	18.7888	0	2.12974e-19
1.12938	18.5834	0	1.40532e-20
1.12938	18.3781	0	1.01358e-21
1.12938	18.1727	0	1.11335e-22
1.12938	17.9674	0	1.88017e-23
1.12938	17.7621	0	3.55575e-24
1.12938	17.5567	0	6.40837e-25
1.12938	17.3514	0	1.0585e-25
1.12938	17.146	0	1.59079e-26
1.12938	16.9407	0	2.17465e-27
1.12938	16.7354	0	2.71668e-28
1.12938	16.53	0	3.16826e-29
1.12938	16.3247	0	3.74152e-30
1.12938	16.1193	0	5.48453e-31
1.12938	15.914	0	1.16743e-31
1.12938	15.7086	0	3.05934e-32
1.12938	15.5033	0	7.95377e-33
1.12938	15.298	0	1.87557e-33
1.12938	15.0926	0	3.91193e-34
1.12938	14.8873	0	7.17721e-35
1.12938	14.6819	0	1.16162e-35
1.12938	14.4766	0	1.69002e-36
1.12938	14.2713	0	2.381e-37
1.12938	14.0659	0	3.98108e-38
1.12938	13.8606	0	9.64885e-39
1.12938	13.6552	0	2.958e-39
1.12938	13.4499	0	9.10546e-40
1.12938	13.2445	0	2.54942e-40
1.12938	13.0392	0	6.3211e-41
1.12938	12.8339	0	1.37933e-41
1.12938	12.6285	0	2.67233e-42
1.12938	12.4232	0	7.51653e-43
1.12938	12.2178	0	2.65014e-42
1.12938	12.0125	0	1.70283e-41
1.12938	11.8072	0	8.7527e-41
1.12938	11.6018	0	3.51474e-40
1.12938	11.3965	0	1.10209e-39
1.12938	11.1911	0	2.69846e-39
1.12938	10.9858	0	5.15922e-39
1.12938	10.7804	0	7.70236e-39
1.12938	10.5751	0	8.97912e-39
1.12938	10.3698	0	8.17363e-39
1.12938	10.1644	0	5.80989e-39
1.12938	9.95908	0	3.22471e-39
1.12938	9.75374	0	1.39761e-39
1.12938	9.54839	0	4.72989e-40
1.12938	9.34305	0	1.24993e-40
1.12938	9.13771	0	2.57926e-41
1.12938	8.93237	0	4.15598e-42
1.12938	8.72703	0	5.22905e-43
1.12938	8.52168	0	5.1374e-44
1.12938	8.31634	0	3.94126e-45
1.12938	8.111	0	2.36101e-46
1.12938	7.90566	0	1.10441e-47
1.12938	7.70032	0	4.034e-49
1.12938	7.49498	0	1.15057e-50
1.12938	7.28963	0	2.56247e-52
1.12938	7.08429	0	4.45632e-54
1.12938	6.87895	0	6.05153e-56
1.12938	6.67361	0	6.41692e-58
1.12938	6.46827	0	5.31375e-60
1.12938	6.26292	0	3.4537e-62
1.12938	6.05758	0	2.38601e-64
1.12938	5.85224	0	2.39792e-65
1.12938	5.6469	0	8.23479e-66
1.12938	5.44156	0	2.84545e-66
1.12938	5.23622	0	9.58149e-67
1.12938	5.03087	0	3.14402e-67
1.12938	4.82553	0	1.00865e-67
1.12938	4.62019	0	3.1833e-68
1.12938	4.41485	0	9.96446e-69
1.12938	4.20951	0	3.11784e-69
1.12938	4.00417	0	9.78363e-70
1.12938	3.79882	0	3.06449e-70
1.12938	3.59348	0	9.46158e-71
1.12938	3.38814	0	2.83158e-71
1.12938	3.1828	0	8.07944e-72
1.12938	2.97746	0	2.16869e-72
1.12938	2.77211	0	5.4245e-73
1.12938	2.56677	0	1.25709e-73
1.12938	2.36143	0	2.69217e-74
1.12938	2.15609	0	5.32989e-75
1.12938	1.95075	0	9.7868e-76
1.12938	1.74541	0	1.6778e-76
1.12938	1.54006	0	2.71357e-77
1.12938	1.33472	0	4.20003e-78
1.12938	1.12938	0	6.3273e-79
1.12938	0.924038	0	9.4293e-80
1.12938	0.718696	0	1.40533e-80
1.12938	0.513354	0	2.10015e-81
1.12938	0.308013	0	3.13196e-82
1.12938	0.102671	0	4.62252e-83
1.33472	51.8488	0	1.56445e-41
1.33472	51.6435	0	3.84265e-41
1.33472	51.4381	0	9.19425e-41
1.33472	51.2328	0	2.14299e-40
1.33472	51.0274	0	4.86564e-40
1.33472	50.8221	0	1.07616e-39
1.33472	50.6168	0	2.31865e-39
1.33472	50.4114	0	4.86641e-39
1.33472	50.2061	0	9.94946e-39
1.33472	50.0007	0	1.98156e-38
1.33472	49.7954	0	3.84445e-38
1.33472	49.59	0	7.26572e-38
1.33472	49.3847	0	1.33764e-37
1.33472	49.1794	0	2.39894e-37
1.33472	48.974	0	4.19098e-37
1.33472	48.7687	0	7.1323e-37
1.33472	48.5633	0	1.18239e-36
1.33472	48.358	0	1.90947e-36
1.33472	48.1527	0	3.00389e-36
1.33472	47.9473	0	4.6035e-36
1.33472	47.742	0	6.87292e-36
1.33472	47.5366	0	9.99686e-36
1.33472	47.3313	0	1.41662e-35
1.33472	47.1259	0	1.95554e-35
1.33472	46.9206	0	2.62921e-35
1.33472	46.7153	0	3.44253e-35
1.33472	46.5099	0	4.38984e-35
1.33472	46.3046	0	5.45268e-35
1.33472	46.0992	0	6.59821e-35
1.33472	45.8939	0	7.77884e-35
1.33472	45.6885	0	8.93434e-35
1.33472	45.4832	0	9.99649e-35
1.33472	45.2779	0	1.08958e-34
1.33472	45.0725	0	1.15688e-34
1.33472	44.8672	0	1.19656e-34
1.33472	44.6618	0	1.20559e-34
1.33472	44.4565	0	1.18327e-34
1.33472	44.2512	0	1.13132e-34
1.33472	44.0458	0	1.05367e-34
1.33472	43.8405	0	9.55957e-35
1.33472	43.6351	0	8.44874e-35
1.33472	43.4298	0	7.27382e-35
1.33472	43.2244	0	6.10033e-35
1.33472	43.0191	0	4.98422e-35
1.33472	42.8138	0	3.97298e-35
1.33472	42.6084	0	3.16746e-35
1.33472	42.4031	0	3.52825e-35
1.33472	42.1977	0	1.65636e-34
1.33472	41.9924	0	1.74268e-33
1.33472	41.7871	0	1.9073e-32
1.33472	41.5817	0	1.98657e-31
1.33472	41.3764	0	1.95779e-30
1.33472	41.171	0	1.82508e-29
1.33472	40.9657	0	1.60971e-28
1.33472	40.7603	0	1.34428e-27
1.33472	40.555	0	1.0651e-26
1.33472	40.3497	0	8.04788e-26
1.33472	40.1443	0	5.86701e-25
1.33472	39.939	0	4.22122e-24
1.33472	39.7336	0	3.102e-23
1.33472	39.5283	0	2.4046e-22
1.33472	39.323	0	1.97392e-21
1.33472	39.1176	0	1.65992e-20
1.33472	38.9123	0	1.36288e-19
1.33472	38.7069	0	1.05022e-18
1.33472	38.5016	0	7.4084e-18
1.33472	38.2962	0	4.71813e-17
1.33472	38.0909	0	2.69286e-16
1.33472	37.8856	0	1.37205e-15
1.33472	37.6802	0	6.2279e-15
1.33472	37.4749	0	2.51559e-14
1.33472	37.2695	0	9.03668e-14
1.33472	37.0642	0	2.88614e-13
1.33472	36.8589	0	8.19449e-13
1.33472	36.6535	0	2.06847e-12
1.33472	36.4482	0	4.64306e-12
1.33472	36.2428	0	9.27252e-12
1.33472	36.0375	0	1.649e-11
1.33472	35.8321	0	2.6157e-11
1.33472	35.6268	0	3.71207e-11
1.33472	35.4215	0	4.73999e-11
1.33472	35.2161	0	5.50455e-11
1.33472	35.0108	0	5.92913e-11
1.33472	34.8054	0	6.12334e-11
1.33472	34.6001	0	6.35086e-11
1.33472	34.3948	0	6.92362e-11
1.33472	34.1894	0	8.17029e-11
1.33472	33.9841	0	1.09451e-10
1.33472	33.7787	0	1.94295e-10
1.33472	33.5734	0	5.25223e-10
1.33472	33.368	0	1.82562e-09
1.33472	33.1627	0	6.44799e-09
1.33472	32.9574	0	2.08761e-08
1.33472	32.752	0	6.00897e-08
1.33472	32.5467	0	1.52485e-07
1.33472	32.3413	0	3.40335e-07
1.33472	32.136	0	6.67684e-07
1.33472	31.9306	0	1.15147e-06
1.33472	31.7253	0	1.74754e-06
1.33472	31.52	4.02022e-06	2.34519e-06
1.33472	31.3146	3.01517e-06	2.83457e-06
1.33472	31.1093	6.2816e-06	3.26647e-06
1.33472	30.9039	8.79423e-06	4.02684e-06
1.33472	30.6986	4.77401e-06	5.80743e-06
1.33472	30.4933	1.4322e-05	9.19371e-06
1.33472	30.2879	9.79929e-06	1.44305e-05
1.33472	30.0826	2.51264e-05	2.19733e-05
1.33472	29.8772	2.13574e-05	3.18909e-05
1.33472	29.6719	3.04657e-05	4.23009e-05
1.33472	29.4665	4.41282e-05	5.01386e-05
1.33472	29.2612	4.61697e-05	5.33686e-05
1.33472	29.0559	3.86318e-05	5.19516e-05
1.33472	28.8505	4.94676e-05	4.68351e-05
1.33472	28.6452	2.41841e-05	3.86501e-05
1.33472	28.4398	3.59621e-05	2.82162e-05
1.33472	28.2345	1.60181e-05	1.77578e-05
1.33472	28.0292	1.47618e-05	1.00142e-05
1.33472	27.8238	4.24008e-06	6.19457e-06
1.33472	27.6185	2.66968e-06	6.63002e-06
1.33472	27.4131	2.10433e-05	1.15993e-05
1.33472	27.2078	8.95127e-06	1.75479e-05
1.33472	27.0024	2.18285e-05	1.77047e-05
1.33472	26.7971	9.73647e-06	1.13466e-05
1.33472	26.5918	1.88448e-06	4.58406e-06
1.33472	26.3864	1.25632e-06	1.16614e-06
1.33472	26.1811	0	1.86766e-07
1.33472	25.9757	0	1.88316e-08
1.33472	25.7704	0	1.19777e-09
1.33472	25.5651	0	6.10403e-11
1.33472	25.3597	0	6.48776e-11
1.33472	25.1544	0	2.66447e-10
1.33472	24.949	0	9.72002e-10
1.33472	24.7437	0	3.09195e-09
1.33472	24.5383	0	8.57581e-09
1.33472	24.333	0	2.07394e-08
1.33472	24.1277	0	4.37315e-08
1.33472	23.9223	0	8.04028e-08
1.33472	23.717	0	1.28892e-07
1.33472	23.5116	0	1.8016e-07
1.33472	23.3063	0	2.19568e-07
1.33472	23.101	0	2.33323e-07
1.33472	22.8956	0	2.16184e-07
1.33472	22.6903	0	1.7465e-07
1.33472	22.4849	0	1.23024e-07
1.33472	22.2796	0	7.55599e-08
1.33472	22.0742	0	4.04641e-08
1.33472	21.8689	0	1.88941e-08
1.33472	21.6636	0	7.69236e-09
1.33472	21.4582	0	2.73069e-09
1.33472	21.2529	0	8.45205e-10
1.33472	21.0475	0	2.28102e-10
1.33472	20.8422	0	5.36755e-11
1.33472	20.6369	0	1.10129e-11
1.33472	20.4315	0	1.97017e-12
1.33472	20.2262	0	3.07318e-13
1.33472	20.0208	0	4.17991e-14
1.33472	19.8155	0	4.95777e-15
1.33472	19.6101	0	5.13051e-16
1.33472	19.4048	0	4.64263e-17
1.33472	19.1995	0	3.71247e-18
1.33472	18.9941	0	2.75384e-19
1.33472	18.7888	0	2.27712e-20
1.33472	18.5834	0	2.91548e-21
1.33472	18.3781	0	5.6223e-22
1.33472	18.1727	0	1.1925e-22
1.33472	17.9674	0	2.39845e-23
1.33472	17.7621	0	4.41663e-24
1.33472	17.5567	0	7.39716e-25
1.33472	17.3514	0	1.1258e-25
1.33472	17.146	0	1.55901e-26
1.33472	16.9407	0	1.98028e-27
1.33472	16.7354	0	2.40096e-28
1.33472	16.53	0	3.24587e-29
1.33472	16.3247	0	6.57038e-30
1.33472	16.1193	0	1.9871e-30
1.33472	15.914	0	6.60404e-31
1.33472	15.7086	0	2.03986e-31
1.33472	15.5033	0	5.59553e-32
1.33472	15.298	0	1.34941e-32
1.33472	15.0926	0	2.85593e-33
1.33472	14.8873	0	5.31339e-34
1.33472	14.6819	0	8.7666e-35
1.33472	14.4766	0	1.32865e-35
1.33472	14.2713	0	2.08e-36
1.33472	14.0659	0	4.21927e-37
1.33472	13.8606	0	1.19134e-37
1.33472	13.6552	0	3.798e-38
1.33472	13.4499	0	1.15294e-38
1.33472	13.2445	0	3.13875e-39
1.33472	13.0392	0	7.543e-40
1.33472	12.8339	0	1.59426e-40
1.33472	12.6285	0	2.98894e-41
1.33472	12.4232	0	8.03431e-42
1.33472	12.2178	0	2.81023e-41
1.33472	12.0125	0	1.83002e-40
1.33472	11.8072	0	9.53126e-40
1.33472	11.6018	0	3.87806e-39
1.33472	11.3965	0	1.23212e-38
1.33472	11.1911	0	3.05677e-38
1.33472	10.9858	0	5.92167e-38
1.33472	10.7804	0	8.9577e-38
1.33472	10.5751	0	1.05808e-37
1.33472	10.3698	0	9.75919e-38
1.33472	10.1644	0	7.02876e-38
1.33472	9.95908	0	3.95289e-38
1.33472	9.75374	0	1.73589e-38
1.33472	9.54839	0	5.95252e-39
1.33472	9.34305	0	1.59386e-39
1.33472	9.13771	0	3.3325e-40
1.33472	8.93237	0	5.44079e-41
1.33472	8.72703	0	6.93624e-42
1.33472	8.52168	0	6.9049e-43
1.33472	8.31634	0	5.36737e-44
1.33472	8.111	0	3.2579e-45
1.33472	7.90566	0	1.54413e-46
1.33472	7.70032	0	5.7148e-48
1.33472	7.49498	0	1.65154e-49
1.33472	7.28963	0	3.72691e-51
1.33472	7.08429	0	6.5672e-53
1.33472	6.87895	0	9.03611e-55
1.33472	6.67361	0	9.70858e-57
1.33472	6.46827	0	8.14605e-59
1.33472	6.26292	0	5.36342e-61
1.33472	6.05758	0	3.63677e-63
1.33472	5.85224	0	3.23308e-64
1.33472	5.6469	0	1.08039e-64
1.33472	5.44156	0	3.68028e-65
1.33472	5.23622	0	1.22795e-65
1.33472	5.03087	0	4.0141e-66
1.33472	4.82553	0	1.29289e-66
1.33472	4.62019	0	4.14157e-67
1.33472	4.41485	0	1.33289e-67
1.33472	4.20951	0	4.33443e-68
1.33472	4.00417	0	1.41893e-68
1.33472	3.79882	0	4.6119e-69
1.33472	3.59348	0	1.45969e-69
1.33472	3.38814	0	4.41322e-70
1.33472	3.1828	0	1.25497e-70
1.33472	2.97746	0	3.32008e-71
1.33472	2.77211	0	8.11536e-72
1.33472	2.56677	0	1.82605e-72
1.33472	2.36143	0	3.77831e-73
1.33472	2.15609	0	7.19875e-74
1.33472	1.95075	0	1.26807e-74
1.33472	1.74541	0	2.08036e-75
1.33472	1.54006	0	3.21532e-76
1.33472	1.33472	0	4.75735e-77
1.33472	1.12938	0	6.87108e-78
1.33472	0.924038	0	9.87363e-79
1.33472	0.718696	0	1.42972e-79
1.33472	0.513354	0	2.09114e-80
1.33472	0.308013	0	3.06878e-81
1.33472	0.102671	0	4.4728e-82
1.54006	51.8488	0	2.5674e-40
1.54006	51.6435	0	6.46184e-40
1.54006	51.4381	0	1.58429e-39
1.54006	51.2328	0	3.78384e-39
1.54006	51.0274	0	8.80335e-39
1.54006	50.8221	0	1.99517e-38
1.54006	50.6168	0	4.40485e-38
1.54006	50.4114	0	9.47323e-38
1.54006	50.2061	0	1.98465e-37
1.54006	50.0007	0	4.05029e-37
1.54006	49.7954	0	8.05205e-37
1.54006	49.59	0	1.55935e-36
1.54006	49.3847	0	2.94171e-36
1.54006	49.1794	0	5.40596e-36
1.54006	48.974	0	9.6775e-36
1.54006	48.7687	0	1.68761e-35
1.54006	48.5633	0	2.8668e-35
1.54006	48.358	0	4.74396e-35
1.54006	48.1527	0	7.64721e-35
1.54006	47.9473	0	1.20085e-34
1.54006	47.742	0	1.83698e-34
1.54006	47.5366	0	2.73755e-34
1.54006	47.3313	0	3.97441e-34
1.54006	47.1259	0	5.62109e-34
1.54006	46.9206	0	7.74405e-34
1.54006	46.7153	0	1.03913e-33
1.54006	46.5099	0	1.35805e-33
1.54006	46.3046	0	1.72877e-33
1.54006	46.0992	0	2.14379e-33
1.54006	45.8939	0	2.58985e-33
1.54006	45.6885	0	3.04801e-33
1.54006	45.4832	0	3.49458e-33
1.54006	45.2779	0	3.903e-33
1.54006	45.0725	0	4.24641e-33
1.54006	44.8672	0	4.50053e-33
1.54006	44.6618	0	4.64647e-33
1.54006	44.4565	0	4.67305e-33
1.54006	44.2512	0	4.5782e-33
1.54006	44.0458	0	4.36925e-33
1.54006	43.8405	0	4.06197e-33
1.54006	43.6351	0	3.67861e-33
1.54006	43.4298	0	3.24525e-33
1.54006	43.2244	0	2.7889e-33
1.54006	43.0191	0	2.33481e-33
1.54006	42.8138	0	1.90548e-33
1.54006	42.6084	0	1.53292e-33
1.54006	42.4031	0	1.4239e-33
1.54006	42.1977	0	3.85253e-33
1.54006	41.9924	0	3.35636e-32
1.54006	41.7871	0	3.45455e-31
1.54006	41.5817	0	3.42018e-30
1.54006	41.3764	0	3.20632e-29
1.54006	41.171	0	2.84317e-28
1.54006	40.9657	0	2.38467e-27
1.54006	40.7603	0	1.89213e-26
1.54006	40.555	0	1.42092e-25
1.54006	40.3497	0	1.01119e-24
1.54006	40.1443	0	6.84007e-24
1.54006	39.939	0	4.42833e-23
1.54006	39.7336	0	2.7814e-22
1.54006	39.5283	0	1.73319e-21
1.54006	39.323	0	1.10093e-20
1.54006	39.1176	0	7.25194e-20
1.54006	38.9123	0	4.91128e-19
1.54006	38.7069	0	3.31179e-18
1.54006	38.5016	0	2.14118e-17
1.54006	38.2962	0	1.2881e-16
1.54006	38.0909	0	7.07154e-16
1.54006	37.8856	0	3.50265e-15
1.54006	37.6802	0	1.55527e-14
1.54006	37.4749	0	6.16866e-14
1.54006	37.2695	0	2.18117e-13
1.54006	37.0642	0	6.86818e-13
1.54006	36.8589	0	1.92502e-12
1.54006	36.6535	0	4.80207e-12
1.54006	36.4482	0	1.06647e-11
1.54006	36.2428	0	2.11013e-11
1.54006	36.0375	0	3.72502e-11
1.54006	35.8321	0	5.88177e-11
1.54006	35.6268	0	8.34482e-11
1.54006	35.4215	0	1.07239e-10
1.54006	35.2161	0	1.26592e-10
1.54006	35.0108	0	1.40479e-10
1.54006	34.8054	0	1.51519e-10
1.54006	34.6001	0	1.64907e-10
1.54006	34.3948	0	1.85871e-10
1.54006	34.1894	0	2.18273e-10
1.54006	33.9841	0	2.71069e-10
1.54006	33.7787	0	3.96671e-10
1.54006	33.5734	0	8.50155e-10
1.54006	33.368	0	2.64581e-09
1.54006	33.1627	0	9.18612e-09
1.54006	32.9574	0	3.01452e-08
1.54006	32.752	0	8.86405e-08
1.54006	32.5467	0	2.30229e-07
1.54006	32.3413	0	5.26199e-07
1.54006	32.136	0	1.05719e-06
1.54006	31.9306	0	1.86675e-06
1.54006	31.7253	0	2.89802e-06
1.54006	31.52	9.79929e-06	3.96173e-06
1.54006	31.3146	6.2816e-06	4.796e-06
1.54006	31.1093	1.08043e-05	5.24147e-06
1.54006	30.9039	1.08043e-05	5.51672e-06
1.54006	30.6986	9.29676e-06	6.54256e-06
1.54006	30.4933	6.03033e-06	9.59583e-06
1.54006	30.2879	1.50758e-05	1.4708e-05
1.54006	30.0826	2.01011e-05	2.12802e-05
1.54006	29.8772	1.50758e-05	2.99687e-05
1.54006	29.6719	3.12509e-05	4.00097e-05
1.54006	29.4665	3.89459e-05	4.8264e-05
1.54006	29.2612	5.12578e-05	5.2262e-05
1.54006	29.0559	5.12578e-05	5.19884e-05
1.54006	28.8505	5.12578e-05	4.89105e-05
1.54006	28.6452	4.83683e-05	4.36779e-05
1.54006	28.4398	4.02022e-05	3.5697e-05
1.54006	28.2345	2.81101e-05	2.55474e-05
1.54006	28.0292	1.963e-05	1.63605e-05
1.54006	27.8238	1.03646e-05	1.15503e-05
1.54006	27.6185	8.79423e-06	1.33329e-05
1.54006	27.4131	3.42347e-05	2.30481e-05
1.54006	27.2078	4.20867e-05	3.51281e-05
1.54006	27.0024	3.56481e-05	3.6495e-05
1.54006	26.7971	3.70614e-05	2.4251e-05
1.54006	26.5918	8.32312e-06	1.01747e-05
1.54006	26.3864	0	2.6888e-06
1.54006	26.1811	9.42239e-07	4.47368e-07
1.54006	25.9757	0	4.68674e-08
1.54006	25.7704	0	3.12693e-09
1.54006	25.5651	0	2.99673e-10
1.54006	25.3597	0	7.00535e-10
1.54006	25.1544	0	2.47299e-09
1.54006	24.949	0	7.6482e-09
1.54006	24.7437	0	2.06245e-08
1.54006	24.5383	0	4.84935e-08
1.54006	24.333	0	9.94176e-08
1.54006	24.1277	0	1.77714e-07
1.54006	23.9223	0	2.76985e-07
1.54006	23.717	0	3.76417e-07
1.54006	23.5116	0	4.46026e-07
1.54006	23.3063	0	4.60818e-07
1.54006	23.101	0	4.15123e-07
1.54006	22.8956	0	3.26063e-07
1.54006	22.6903	0	2.23308e-07
1.54006	22.4849	0	1.33348e-07
1.54006	22.2796	0	6.94295e-08
1.54006	22.0742	0	3.15196e-08
1.54006	21.8689	0	1.24766e-08
1.54006	21.6636	0	4.30614e-09
1.54006	21.4582	0	1.29586e-09
1.54006	21.2529	0	3.40023e-10
1.54006	21.0475	0	7.7792e-11
1.54006	20.8422	0	1.55182e-11
1.54006	20.6369	0	2.69916e-12
1.54006	20.4315	0	4.09365e-13
1.54006	20.2262	0	5.41428e-14
1.54006	20.0208	0	6.24811e-15
1.54006	19.8155	0	6.30651e-16
1.54006	19.6101	0	5.63124e-17
1.54006	19.4048	0	4.68661e-18
1.54006	19.1995	0	4.41031e-19
1.54006	18.9941	0	6.49168e-20
1.54006	18.7888	0	1.41758e-20
1.54006	18.5834	0	3.3646e-21
1.54006	18.3781	0	7.54875e-22
1.54006	18.1727	0	1.54967e-22
1.54006	17.9674	0	2.893e-23
1.54006	17.7621	0	4.90631e-24
1.54006	17.5567	0	7.55972e-25
1.54006	17.3514	0	1.06027e-25
1.54006	17.146	0	1.36936e-26
1.54006	16.9407	0	1.73594e-27
1.54006	16.7354	0	2.77079e-28
1.54006	16.53	0	7.72352e-29
1.54006	16.3247	0	3.04928e-29
1.54006	16.1193	0	1.21641e-29
1.54006	15.914	0	4.3788e-30
1.54006	15.7086	0	1.38926e-30
1.54006	15.5033	0	3.86756e-31
1.54006	15.298	0	9.44194e-32
1.54006	15.0926	0	2.02325e-32
1.54006	14.8873	0	3.82166e-33
1.54006	14.6819	0	6.47052e-34
1.54006	14.4766	0	1.04282e-34
1.54006	14.2713	0	1.88078e-35
1.54006	14.0659	0	4.60067e-36
1.54006	13.8606	0	1.43387e-36
1.54006	13.6552	0	4.61907e-37
1.54006	13.4499	0	1.37224e-37
1.54006	13.2445	0	3.62642e-38
1.54006	13.0392	0	8.44422e-39
1.54006	12.8339	0	1.72857e-39
1.54006	12.6285	0	3.1369e-40
1.54006	12.4232	0	8.13309e-41
1.54006	12.2178	0	2.86011e-40
1.54006	12.0125	0	1.88862e-39
1.54006	11.8072	0	9.96709e-39
1.54006	11.6018	0	4.10909e-38
1.54006	11.3965	0	1.32281e-37
1.54006	11.1911	0	3.32522e-37
1.54006	10.9858	0	6.527e-37
1.54006	10.7804	0	1.00041e-36
1.54006	10.5751	0	1.19733e-36
1.54006	10.3698	0	1.11898e-36
1.54006	10.1644	0	8.16582e-37
1.54006	9.95908	0	4.65317e-37
1.54006	9.75374	0	2.07047e-37
1.54006	9.54839	0	7.19382e-38
1.54006	9.34305	0	1.95174e-38
1.54006	9.13771	0	4.13481e-39
1.54006	8.93237	0	6.84005e-40
1.54006	8.72703	0	8.83557e-41
1.54006	8.52168	0	8.91211e-42
1.54006	8.31634	0	7.01937e-43
1.54006	8.111	0	4.31704e-44
1.54006	7.90566	0	2.07322e-45
1.54006	7.70032	0	7.77456e-47
1.54006	7.49498	0	2.27655e-48
1.54006	7.28963	0	5.20535e-50
1.54006	7.08429	0	9.29379e-52
1.54006	6.87895	0	1.29571e-53
1.54006	6.67361	0	1.41057e-55
1.54006	6.46827	0	1.19924e-57
1.54006	6.26292	0	8.00006e-60
1.54006	6.05758	0	5.36455e-62
[truncated: 58,978 more rows]

## Sheet: Fig 3
Fig 3: Resulting inaccessible area fraction.
Distribution of the inaccessible area fraction phi(x,y) within a 2D cross-sectional cut through the whole 3D actin filament network model of the A549 cell.
x (µm)	y (µm)	phi(x,y) (-)
24.7437	48.5633	0.0195046
24.949	48.5633	0.0256426
25.3597	48.974	0.0130842
25.5651	48.974	0.0128446
26.3864	49.7954	0.00924794
26.5918	49.7954	0.0175045
27.2078	50.4114	0.0109223
27.4131	50.4114	0.0121313
27.6185	50.6168	0.00815919
29.6719	50.6168	0.00776456
29.8772	50.8221	0.00392627
30.0826	50.8221	0.00437377
30.2879	51.0274	0.00218042
30.4933	51.0274	0.00269546
30.9039	51.4381	0.012398
30.9039	51.6435	0.00629869
31.1093	51.8488	0.0022758
34.1894	51.8488	0.00191588
34.1894	51.6435	0.00974694
34.3948	51.4381	0.0180618
34.3948	50.8221	0.00819124
34.6001	50.6168	0.00595391
34.6001	50.2061	0.00884479
34.3948	50.0007	0.00933029
34.3948	49.59	0.00609037
33.9841	49.1794	0.013757
33.9841	48.974	0.0162807
33.7787	48.7687	0.0237538
33.7787	48.5633	0.0209709
33.368	48.1527	0.0237233
33.368	47.3313	0.00469758
33.9841	46.7153	0.0178861
35.4215	46.7153	0.0147139
36.2428	47.5366	0.0184827
36.2428	47.742	0.0165951
36.4482	47.9473	0.0203566
36.4482	48.1527	0.0146287
36.6535	48.358	0.0128157
37.0642	48.358	0.0158631
37.4749	47.9473	0.0211649
37.4749	47.742	0.0251744
37.8856	47.3313	0.0188699
37.8856	47.1259	0.0276036
38.0909	46.9206	0.0323
38.0909	46.7153	0.0477588
38.2962	46.5099	0.046002
38.2962	46.3046	0.0586466
38.5016	46.0992	0.0420026
38.5016	45.6885	0.047626
38.7069	45.4832	0.0282574
38.7069	45.0725	0.0384544
38.9123	44.8672	0.0293051
38.9123	44.4565	0.047109
39.1176	44.2512	0.0335673
39.1176	43.8405	0.0432995
39.323	43.6351	0.0327623
39.323	43.4298	0.0416673
39.5283	43.2244	0.0348374
39.5283	43.0191	0.0465246
39.7336	42.8138	0.0382479
39.7336	42.6084	0.0485476
40.1443	42.1977	0.0257894
40.1443	41.9924	0.0338373
40.555	41.5817	0.0312077
40.555	41.3764	0.0526554
40.9657	40.9657	0.0252329
40.9657	40.7603	0.025796
41.7871	39.939	0.012475
41.7871	39.7336	0.0196005
42.6084	38.9123	0.0254803
42.6084	38.7069	0.0264476
43.0191	38.2962	0.0154434
43.0191	38.0909	0.0209809
43.6351	37.4749	0.00790528
43.6351	37.2695	0.00856534
44.6618	36.2428	0.00467575
44.6618	36.0375	0.00864019
45.2779	35.4215	0.0257685
45.2779	35.2161	0.0404822
45.6885	34.8054	0.0298132
45.6885	34.6001	0.0384634
45.8939	34.3948	0.0305317
45.8939	34.1894	0.0386233
46.3046	33.7787	0.022755
46.3046	33.5734	0.0325338
47.5366	32.3413	0.0429668
47.742	32.3413	0.024375
47.9473	32.136	0.0316306
48.358	32.136	0.0123021
48.7687	31.7253	0.0319674
48.7687	31.52	0.0593774
48.974	31.3146	0.049505
48.974	31.1093	0.0545776
49.3847	30.6986	0.00829311
49.3847	27.2078	0.00284011
48.7687	27.2078	0.00805801
48.5633	27.0024	0.00431587
48.358	27.0024	0.00413116
48.1527	26.7971	0.00302404
48.1527	26.5918	0.0025609
47.9473	26.3864	0.00476172
47.9473	26.1811	0.00468995
48.1527	25.9757	0.00280678
48.1527	25.5651	0.00619471
48.358	25.3597	0.00895687
48.358	25.1544	0.0126606
48.5633	24.949	0.0155865
48.5633	24.1277	0.0230226
48.358	23.9223	0.0317799
48.358	23.5116	0.0226492
48.1527	23.3063	0.0280491
48.1527	22.8956	0.0140067
47.742	22.4849	0.0194923
47.742	22.2796	0.012827
47.5366	22.0742	0.0164809
47.5366	21.8689	0.0104543
47.3313	21.6636	0.0145504
47.3313	21.4582	0.00901222
46.9206	21.0475	0.022075
46.9206	20.8422	0.016104
46.7153	20.6369	0.0255921
46.7153	20.2262	0.00961607
46.5099	20.0208	0.0148398
46.5099	17.146	0.00518542
46.3046	16.9407	0.00758204
46.3046	16.3247	0.0034664
46.0992	16.1193	0.0104536
46.0992	15.7086	0.0126047
45.8939	15.5033	0.0307644
45.8939	15.298	0.02713
45.4832	14.8873	0.0363535
45.4832	14.6819	0.0244666
45.2779	14.4766	0.0221202
45.2779	14.2713	0.0134724
45.0725	14.0659	0.0178579
45.0725	13.8606	0.0114105
44.8672	13.6552	0.0177968
44.8672	13.4499	0.00795673
44.4565	13.0392	0.00983324
44.4565	12.8339	0.00253927
43.2244	11.6018	0.00878495
43.0191	11.6018	0.0143968
42.4031	10.9858	0.00306472
42.1977	10.9858	0.0034409
40.9657	9.75374	0.00636412
40.7603	9.75374	0.0091177
40.555	9.54839	0.00259085
40.3497	9.54839	0.00337645
40.1443	9.34305	0.000554136
39.939	9.34305	0.000709485
39.7336	9.13771	0.000169304
39.323	9.13771	0.00024354
39.1176	8.93237	0.000656951
38.5016	8.93237	0.00432121
38.2962	8.72703	0.000176063
37.8856	8.72703	0.00055755
37.6802	8.52168	0.000259315
37.0642	8.52168	0.00160678
36.8589	8.31634	0.000338167
36.4482	8.31634	0.000502975
36.2428	8.111	5.25758e-05
35.8321	8.111	3.91001e-05
35.6268	7.90566	2.05106e-06
35.4215	7.90566	1.42482e-06
35.0108	7.49498	8.21751e-09
34.8054	7.49498	3.36238e-08
34.3948	7.08429	6.21028e-09
34.1894	7.08429	2.65659e-08
32.136	5.03087	0.0121639
31.9306	5.03087	0.0187323
31.52	4.62019	0.0157016
31.3146	4.62019	0.0174097
31.1093	4.41485	0.0154964
30.9039	4.41485	0.0347759
30.6986	4.20951	0.0148909
30.2879	4.20951	0.00354501
30.0826	4.00417	0.00013733
29.6719	4.00417	0.000942094
29.4665	3.79882	0.0015241
29.0559	3.79882	0.00272718
28.8505	3.59348	0.00144155
28.6452	3.59348	0.0009794
28.4398	3.38814	0.000372786
28.2345	3.38814	0.000875575
28.0292	3.1828	0.000629838
27.8238	3.1828	0.00116799
27.6185	2.97746	0.000328447
27.4131	2.97746	0.000254528
27.2078	2.77211	2.68065e-05
27.0024	2.77211	1.41712e-05
26.7971	2.56677	5.83111e-05
26.5918	2.56677	0.000314729
26.3864	2.36143	0.00141962
26.1811	2.36143	0.00422548
25.9757	2.15609	0.00851251
25.7704	2.15609	0.0138983
25.3597	1.74541	0.0065034
25.1544	1.74541	0.0046131
24.7437	1.33472	0.000197168
24.5383	1.33472	0.000234402
24.333	1.12938	0.000233128
24.1277	1.12938	0.000584543
23.9223	0.924038	0.000586906
23.717	0.924038	0.00113016
23.5116	0.718696	0.000950015
23.3063	0.718696	0.00139145
23.101	0.513354	0.000979678
22.4849	0.513354	0.00130429
22.2796	0.308013	0.000587948
20.6369	0.308013	0.000204816
20.4315	0.102671	0.000123949
19.4048	0.102671	7.79192e-05
19.1995	0.308013	0.000409314
18.3781	0.308013	0.0116728
18.1727	0.513354	0.023825
17.9674	0.513354	0.0155026
17.146	1.33472	0.00403897
17.146	1.74541	0.0206602
16.9407	1.95075	0.0183453
16.9407	2.36143	0.00855975
16.7354	2.56677	0.00154406
16.7354	2.97746	6.49751e-05
16.53	3.1828	5.95859e-06
16.53	3.59348	0.000236836
16.3247	3.79882	0.00206881
16.3247	4.00417	0.00587618
16.1193	4.20951	0.00715587
16.1193	4.41485	0.00796738
15.7086	4.82553	0.0033289
15.7086	5.03087	0.0039291
15.298	5.44156	0.000706519
15.298	5.6469	0.000395974
13.4499	7.49498	0.000401134
13.2445	7.49498	0.000520422
12.8339	7.90566	0.00338385
12.6285	7.90566	0.00452771
12.4232	8.111	0.00596135
12.2178	8.111	0.00522581
11.8072	8.52168	0.00241308
11.6018	8.52168	0.00134422
10.9858	9.13771	0.000240438
10.7804	9.13771	0.000122574
9.54839	10.3698	0.000139139
9.54839	10.5751	0.000356989
8.93237	11.1911	0.00601547
8.93237	11.3965	0.00506487
8.72703	11.6018	0.00211125
8.72703	12.0125	0.00282596
8.52168	12.2178	0.00409628
8.52168	12.8339	0.00203321
8.31634	13.0392	0.000682947
8.31634	13.6552	0.000664649
8.111	13.8606	0.00138557
8.111	14.4766	0.00399997
7.90566	14.6819	0.00131518
7.90566	14.8873	0.000480719
7.70032	15.0926	3.34052e-05
7.70032	15.5033	1.31959e-05
7.49498	15.7086	7.3103e-05
7.49498	15.914	0.000242154
7.28963	16.1193	0.000663932
7.28963	16.53	0.00206771
7.08429	16.7354	0.00105698
7.08429	17.146	0.000794256
6.87895	17.3514	8.95615e-05
6.87895	18.1727	0.000329993
6.67361	18.3781	0.000131562
6.67361	19.4048	0.000346546
6.46827	19.6101	5.92064e-05
6.46827	20.4315	3.97532e-05
6.26292	20.6369	7.55136e-06
6.26292	21.0475	3.75478e-05
6.05758	21.2529	1.7149e-05
6.05758	21.6636	0.000171763
5.85224	21.8689	0.000110097
5.85224	22.0742	0.000327907
5.6469	22.2796	0.000352441
5.6469	22.4849	0.00106827
5.44156	22.6903	0.00173358
5.44156	22.8956	0.0041564
5.03087	23.3063	0.00582152
5.03087	23.5116	0.00918814
3.1828	25.3597	0.0278235
2.97746	25.3597	0.0190328
2.36143	25.9757	0.000166818
2.15609	25.9757	0.000140917
1.12938	27.0024	0.00972785
1.12938	27.2078	0.00999099
0.718696	27.6185	0.000449777
0.718696	27.8238	0.00114224
0.513354	28.0292	0.00190788
0.513354	28.2345	0.00486761
0.308013	28.4398	0.0070669
0.308013	29.0559	0.0344224
0.102671	29.2612	0.0323635
0.102671	29.8772	0.039256
0.308013	30.0826	0.0602883
0.308013	30.4933	0.0296534
0.924038	31.1093	0.0038272
1.12938	31.1093	0.00400206
1.33472	31.3146	0.00467198
1.74541	31.3146	0.0125249
1.95075	31.52	0.0146465
2.36143	31.52	0.0237342
2.56677	31.7253	0.0175008
2.77211	31.7253	0.0177712
2.97746	31.9306	0.00913815
3.1828	31.9306	0.00781609
4.41485	33.1627	0.0294299
4.41485	33.368	0.0118668
5.23622	34.1894	0.00229884
5.23622	34.3948	0.00236828
5.44156	34.6001	0.00386237
5.44156	34.8054	0.0047094
5.6469	35.0108	0.00708553
5.6469	35.8321	0.0112496
5.44156	36.0375	0.0106403
5.44156	36.2428	0.0112026
5.23622	36.4482	0.00906042
5.03087	36.4482	0.00667601
5.03087	36.6535	0.00611987
5.85224	37.4749	0.0155525
5.85224	37.6802	0.0136223
6.67361	38.5016	0.0226739
6.67361	38.7069	0.0184603
7.49498	39.5283	0.0280828
7.49498	39.7336	0.021006
8.31634	40.555	0.0256647
8.31634	40.7603	0.0217488
9.13771	41.5817	0.025564
9.13771	41.7871	0.0101634
10.1644	42.8138	0.000669341
10.3698	42.8138	0.000654147
10.5751	42.6084	0.00140526
11.6018	42.6084	0.00628346
11.8072	42.8138	0.00773392
12.4232	42.8138	0.00418221
12.6285	43.0191	0.00329218
12.8339	43.0191	0.0120063
13.0392	43.2244	0.0177389
13.2445	43.2244	0.028738
13.4499	43.4298	0.00987501
13.6552	43.4298	0.0059842
13.8606	43.6351	0.000465948
14.0659	43.6351	0.000121832
14.4766	44.0458	8.40677e-05
14.6819	44.0458	0.000254639
15.0926	44.4565	0.00103086
15.298	44.4565	0.00207217
15.7086	44.8672	0.00688108
15.914	44.8672	0.0117467
16.3247	45.2779	0.011708
16.53	45.2779	0.0400563
16.7354	45.4832	0.0137043
16.9407	45.4832	0.0177183
17.146	45.6885	0.0089188
17.3514	45.6885	0.0215325
17.5567	45.8939	0.0157793
17.9674	45.8939	0.0408981
18.1727	46.0992	0.0308008
21.0475	46.0992	0.0343352
21.4582	46.5099	0.0189908
21.6636	46.5099	0.0242808
22.8956	47.742	0.0610294
23.101	47.742	0.0649128
23.3063	47.9473	0.0468567
23.5116	47.9473	0.0546151
23.717	48.1527	0.0393871
23.9223	48.1527	0.0449531
24.1277	48.358	0.0259264
24.5383	48.358	0.0306829
24.949	35.0108	0.0165603
24.5383	35.0108	0.0164066
24.333	35.2161	0.0195198
22.8956	35.2161	0.00696612
22.6903	35.4215	0.00762504
22.2796	35.4215	0.0101843
22.0742	35.2161	0.00703146
20.6369	35.2161	0.040474
20.4315	35.0108	0.0355319
20.0208	35.0108	0.0480011
19.8155	34.8054	0.0457581
19.4048	34.8054	0.0635994
19.1995	34.6001	0.0551942
18.7888	34.6001	0.0700191
18.5834	34.3948	0.0523858
18.3781	34.3948	0.058901
18.1727	34.1894	0.0464591
17.7621	34.1894	0.0710417
17.5567	33.9841	0.0805753
17.3514	33.9841	0.0805816
17.146	33.7787	0.063771
16.9407	33.7787	0.0701982
16.7354	33.5734	0.0657319
16.53	33.5734	0.076195
16.1193	33.1627	0.0565646
15.914	33.1627	0.0574746
15.7086	32.9574	0.0542261
15.5033	32.9574	0.0616594
14.8873	32.3413	0.0688561
14.6819	32.3413	0.0581098
14.0659	31.7253	0.0505873
14.0659	31.52	0.044502
13.6552	31.1093	0.0436664
13.6552	30.9039	0.0339707
13.2445	30.4933	0.0351982
13.2445	30.2879	0.0297856
13.0392	30.0826	0.0446092
13.0392	29.6719	0.0441404
12.8339	29.4665	0.0669146
12.8339	28.6452	0.02755
12.6285	28.4398	0.0359651
12.6285	27.0024	0.0348321
12.8339	26.7971	0.0186722
12.8339	25.9757	0.0237339
13.0392	25.7704	0.0227144
13.0392	25.5651	0.0342488
13.2445	25.3597	0.0303306
13.2445	25.1544	0.0349469
13.4499	24.949	0.0248668
13.4499	24.7437	0.030467
13.6552	24.5383	0.0296291
13.6552	24.333	0.0445326
14.4766	23.5116	0.0473572
14.6819	23.5116	0.0316065
15.0926	23.101	0.0271196
15.298	23.101	0.0192693
15.5033	22.8956	0.0226185
15.7086	22.8956	0.022166
15.914	22.6903	0.0299324
16.3247	22.6903	0.0340352
16.53	22.4849	0.0395764
17.146	22.4849	0.0255376
17.3514	22.2796	0.0332889
19.4048	22.2796	0.0697826
19.6101	22.4849	0.0611749
20.4315	22.4849	0.0636721
20.6369	22.6903	0.0491986
21.2529	22.6903	0.0674182
21.4582	22.8956	0.0427928
21.8689	22.8956	0.0387091
22.0742	23.101	0.0277
22.2796	23.101	0.0305789
22.4849	23.3063	0.0259716
22.8956	23.3063	0.0326998
23.101	23.5116	0.0323732
23.3063	23.5116	0.0379396
23.5116	23.717	0.0409722
23.717	23.717	0.0483199
23.9223	23.9223	0.0507574
24.1277	23.9223	0.0571697
24.5383	24.333	0.045176
24.7437	24.333	0.0485712
25.1544	24.7437	0.0344696
25.3597	24.7437	0.0427552
27.6185	27.0024	0.0676037
27.6185	27.2078	0.0526224
27.8238	27.4131	0.0509962
27.8238	27.6185	0.0365396
28.0292	27.8238	0.0377417
28.0292	28.0292	0.025135
28.2345	28.2345	0.0298054
28.2345	28.6452	0.017298
28.4398	28.8505	0.0260514
28.4398	31.3146	0.021402
28.2345	31.52	0.0129578
28.2345	31.9306	0.0161132
28.0292	32.136	0.0142257
28.0292	32.3413	0.0216632
27.8238	32.5467	0.0205529
27.8238	32.752	0.0300611
27.4131	33.1627	0.0141228
27.4131	33.368	0.0190613
26.5918	34.1894	0.0285749
26.3864	34.1894	0.0232216
25.9757	34.6001	0.0229944
25.7704	34.6001	0.0185549
25.5651	34.8054	0.0173637
25.1544	34.8054	0.0141504
47.1634	32.7146	0.0293312
46.6778	33.2002	0.0284908
28.4398	30.5909	0.0212754
28.4398	29.5742	0.0166454
44.9699	35.7295	0.0149994
44.1485	36.7562	0.00241464
43.3271	37.7829	0.0157109
49.3847	27.9871	0.00633933
49.3847	28.9831	0.00960668
49.3847	29.9552	0.00783452
48.5633	24.5383	0.0222642
46.5099	17.7414	0.0121327
46.5099	18.5834	0.00254616
46.5099	19.4254	0.00993362
27.1507	26.5346	0.065673
26.4891	25.8731	0.0494902
25.8275	25.2115	0.0618053
42.1977	39.323	0.0230997
42.7111	11.2938	0.00867158
41.3764	40.3497	0.0192304
41.3389	10.127	0.00643649
41.8245	10.6126	0.00159005
43.5977	11.975	0.00655893
44.0833	12.4606	0.00242972
27.0024	33.7787	0.0169316
34.6828	46.7153	0.0161749
32.5613	5.45615	0.000216557
33.1627	6.05758	6.33213e-06
33.7641	6.65902	2.33416e-08
25.9757	49.3847	0.00482769
35.8997	47.1935	0.0091966
29.0584	50.6168	0.00512688
28.232	50.6168	0.00782619
26.8998	50.1034	0.0207367
23.6143	35.2161	0.0148142
22.5224	47.3687	0.0588009
22.0368	46.8831	0.0228627
13.8326	7.11223	0.011729
14.3739	6.57094	0.0345373
14.9152	6.02965	0.00030737
20.0208	22.4849	0.0604658
21.3555	35.2161	0.0220797
18.7913	22.2796	0.0759538
17.9649	22.2796	0.0421145
20.4011	46.0992	0.0271119
19.5461	46.0992	0.0339099
18.7454	46.0992	0.0344802
33.5515	51.8488	0.00309858
32.6493	51.8488	0.00546225
31.7472	51.8488	0.00681552
11.2938	8.8297	0.000325885
9.92161	9.99654	8.70451e-05
10.4072	9.51093	0.000150435
9.24038	10.8831	0.00179223
21.1368	0.308013	7.42748e-05
21.7797	0.308013	0.000367487
6.87895	17.7621	0.000103688
19.9182	0.102671	0.000130031
18.7888	0.308013	0.00379185
14.0659	23.9223	0.050084
6.67361	18.8914	0.000296014
17.5567	0.924038	0.00229946
6.46827	20.0208	3.73102e-05
15.1953	32.6493	0.0782934
8.72703	41.171	0.0451797
11.0885	42.6084	0.00108158
7.90566	40.1443	0.0246386
14.3739	32.0333	0.050652
7.08429	39.1176	0.022337
9.65106	42.3004	0.00512221
5.6469	35.4215	0.00920619
6.26292	38.0909	0.0185308
5.44156	37.0642	0.0102077
12.6285	27.7211	0.0269151
12.8339	26.3864	0.0191438
3.56555	24.977	0.01338
4.10684	24.4357	0.000229139
4.64812	23.8944	0.00357755
4.82553	33.7787	0.00398521
4.04163	32.7895	0.00875092
3.55602	32.3039	0.00243415
12.8339	29.0559	0.0490177
2.66944	25.6677	0.00304664
1.64273	26.4891	0.0118914
0.616025	30.8013	0.0185153
10.3072	35.3511	0.0356363
38.1907	26.7545	0.0537687
45.2419	33.3456	0.0539813
44.4271	29.7528	0.0403469
28.9901	25.5718	0.07244
37.2577	33.2439	0.0557983
25.2371	14.0969	0.0754592
30.2597	23.2795	0.0352825
36.2397	11.4524	0.0373382
1.17138	27.6935	0.00487525
0.978987	28.2108	0.0126012
1.59611	27.1428	0.067276
0.703466	28.7703	0.0373238
2.31305	26.379	0.00351337
0.57101	29.5197	0.0656968
2.82794	26.1808	0.00163234
3.13267	25.7507	0.018371
0.703153	30.3818	0.0748576
3.69966	25.6229	0.0360107
4.27079	25.1671	0.00395547
1.11343	30.6538	0.0170724
4.84652	24.5945	0.0116419
5.31827	24.0114	0.0220215
1.55333	30.9319	0.00923673
5.47948	23.4072	0.0128929
2.15168	31.0203	0.0285501
5.86033	22.8815	0.00745122
2.71774	31.2761	0.0395877
6.02211	22.4245	0.00355342
3.18826	31.4963	0.0247281
6.30335	22.0414	0.00441097
3.71352	31.7417	0.00853149
6.55112	21.4729	0.00218273
4.26404	32.1439	0.0228945
4.70386	32.6606	0.0556515
6.7582	20.8459	0.00131443
4.86649	33.23	0.0273209
6.95549	20.253	0.00176587
5.37529	33.6718	0.00883843
6.8984	19.7673	0.00129779
5.65935	34.2014	0.00406416
7.1484	19.2723	0.00695509
5.87946	34.6875	0.00781151
7.12785	18.6083	0.00353789
6.06793	35.2101	0.0122989
7.34356	18.0257	0.00316639
6.06223	35.7636	0.0138263
7.29954	17.5279	0.00229887
5.81375	36.1663	0.01378
7.55981	16.9793	0.00875238
5.57619	36.6486	0.0132934
7.81024	16.3636	0.00129471
7.91088	15.8405	9.11752e-05
6.0979	36.998	0.0205331
6.38479	37.5278	0.0260926
8.18973	15.3529	0.000414021
6.76671	38.0285	0.0313209
8.4133	14.806	0.00216057
7.23773	38.4594	0.0370943
8.54274	14.0808	0.00359754
7.59918	39.0478	0.0451609
7.96266	39.5372	0.0469036
8.79941	13.3476	0.0032722
8.42612	40.0424	0.0398355
8.99133	12.5285	0.00183419
8.78384	40.5319	0.0386263
9.21771	11.8588	0.00187735
9.25569	41.0871	0.0671225
9.58671	41.6592	0.0284236
9.36864	11.3495	0.00303744
10.2743	42.4195	0.00375054
9.81024	11.0458	0.00486843
9.9666	10.5228	0.000509717
10.7531	42.1566	0.00721452
10.516	10.2007	0.00130611
11.4515	42.1139	0.00467764
10.9942	9.63561	0.0014951
12.0877	42.336	0.0232833
11.4376	9.27553	0.00209971
12.7507	42.5465	0.00596379
11.8714	8.95961	0.0051067
13.1753	42.8424	0.0482058
12.3269	8.52056	0.00516555
13.6297	42.9639	0.0334487
12.8443	8.37197	0.00460251
14.1056	43.1826	0.0013153
13.3462	7.94593	0.00036285
14.5928	43.6041	0.00079184
13.9449	7.80407	0.000376291
14.5379	7.31234	0.012586
15.2088	44.0148	0.0022877
15.0848	6.71184	0.00187583
15.5579	6.15968	0.000396623
15.8248	44.4255	0.00761074
15.7396	5.55771	0.00294056
16.4161	44.839	0.0316275
16.1503	4.94169	0.00815905
16.8906	45.0294	0.0599027
16.5657	4.44143	0.0241227
17.2848	45.3101	0.0680423
16.7001	3.93025	0.00184087
17.8015	45.3798	0.0610849
17.023	3.41494	4.79323e-05
18.399	45.5946	0.0517669
17.2442	2.79184	0.00126005
19.1223	45.3987	0.0471553
17.4435	2.14257	0.0228767
20.0352	45.3975	0.0356057
20.9241	45.5157	0.0371901
17.6238	1.50165	0.00725553
21.5908	45.9592	0.0314277
18.1032	0.980186	0.0388939
22.2221	46.2363	0.0483873
22.7313	46.7219	0.0714628
18.5661	0.694856	0.0374791
23.0384	47.292	0.0809813
19.0635	0.742411	0.00819901
23.5114	47.4905	0.0768496
19.6206	0.53357	0.000603322
23.8812	47.7859	0.0772596
20.2026	0.565042	0.000789234
24.3807	47.8729	0.0686981
20.8299	0.854441	0.000945841
21.436	0.762237	0.00154295
24.8591	48.0998	0.0606789
22.076	0.889753	0.0171995
25.5128	48.5462	0.0291314
22.8357	0.972673	0.00313009
26.0583	48.7836	0.0147086
23.3592	1.10905	0.00372015
26.5845	49.329	0.0226262
23.7486	1.3769	0.00420898
26.9754	49.6656	0.0445134
27.3102	49.9674	0.0371064
24.2186	1.50548	0.00162374
27.8668	50.025	0.0264606
24.6275	1.7764	0.00111652
28.6452	49.9395	0.0257945
25.2436	2.18708	0.00953651
29.4128	50.0431	0.0340731
30.0014	50.3475	0.0201646
25.7397	2.59007	0.00718886
30.4914	50.573	0.0118223
26.2347	2.73432	0.00150775
31.0215	50.8856	0.0075117
26.5973	3.01404	6.17931e-05
31.3302	51.4139	0.0341039
27.0598	3.15499	0.00017206
32.1605	51.2331	0.0479963
27.4204	3.4598	0.00464667
33.0427	51.1596	0.0364427
33.885	51.1367	0.0358383
27.8793	3.63725	0.0126116
28.3199	3.74088	0.00329341
34.1263	50.4281	0.024259
28.6938	4.03076	0.00345834
29.2467	4.29474	0.00418889
33.8199	49.7639	0.0220835
29.8694	4.54226	0.000900594
33.6221	49.1546	0.0195798
30.4556	4.6404	0.00777189
33.2292	48.7118	0.0397712
30.9249	4.89392	0.00473524
32.7365	48.023	0.048225
33.1352	46.5932	0.0287281
31.4373	5.06485	0.0215721
34.2147	45.8229	0.0325597
34.96	46.0015	0.0519151
31.9041	5.49537	0.00565636
36.2041	46.4981	0.031101
33.8988	10.0126	0.0148944
32.3649	6.2001	0.000142351
36.8138	47.8075	0.0350929
33.017	6.8588	1.23956e-05
33.6382	7.34543	1.524e-05
34.2786	7.52597	1.51864e-06
34.8946	7.93665	4.76059e-06
35.4316	8.39878	0.000402379
37.4369	47.2818	0.0301267
36.0159	8.60836	0.005221
37.6046	46.7988	0.0395277
36.7162	8.88696	0.0277405
37.8316	46.3131	0.0686543
37.4426	8.9542	0.00978581
38.0966	45.8622	0.0759533
38.0751	9.22722	0.00285897
38.1753	45.2692	0.060744
38.8304	9.41227	0.00258618
38.3941	44.6388	0.0754528
39.4787	9.66308	0.020243
38.6143	44.0284	0.0707807
40.0079	9.73017	0.0217801
38.8655	43.4541	0.0663927
40.3731	9.92395	0.0319221
39.1433	43.0663	0.0751025
40.7299	10.2868	0.0274938
39.316	42.5954	0.0847922
41.17	10.7975	0.0234473
39.7026	42.0816	0.0728401
41.7041	11.1946	0.0135143
42.2338	11.3272	0.0142337
40.1253	41.4701	0.0624194
42.5295	11.7744	0.0440029
40.524	40.8495	0.0771279
43.0138	12.0976	0.0404886
40.7854	40.2434	0.0484586
43.5062	12.5645	0.028323
41.3267	39.7197	0.0496977
43.9544	13.0724	0.0560477
41.6876	39.2296	0.0542716
44.4027	13.5326	0.0657347
42.0719	38.632	0.057814
44.6004	14.0451	0.0546877
42.6095	38.1917	0.0349392
44.9057	14.4209	0.0354255
42.7879	37.6809	0.0468137
43.1937	37.2378	0.0300832
45.0711	14.9105	0.0455258
43.5498	36.6322	0.0213256
45.4445	15.4009	0.0547779
44.1816	36.1439	0.0170599
45.5987	15.9599	0.0579098
44.4214	35.5967	0.0319621
44.832	35.1695	0.0414528
45.8727	16.5638	0.0196044
45.2733	34.7029	0.0498499
45.8757	17.333	0.0623135
45.4485	34.1934	0.052196
45.8256	18.1752	0.0199375
45.8622	19.0287	0.0297215
45.8754	33.6763	0.0510664
45.9399	19.7832	0.0675952
46.2138	20.4263	0.0642569
46.0359	33.1149	0.0759006
46.4813	32.5669	0.0726348
46.4275	21.0374	0.074381
47.0092	32.1144	0.0598991
47.5992	31.893	0.0753046
46.8958	21.5406	0.0455724
48.2689	31.6234	0.0728611
47.0946	22.0233	0.0504122
47.2927	22.5238	0.0507956
48.53	31.0905	0.0687064
47.6592	23.0631	0.0450201
48.7841	30.4274	0.0245995
47.7777	23.7687	0.0456091
48.6519	29.5007	0.0713896
48.6149	28.3757	0.0408109
48.151	24.2792	0.035388
48.9467	27.6293	0.0167119
48.1839	24.7586	0.020631
48.412	27.488	0.0152581
47.9073	25.1856	0.0142366
47.9383	27.2168	0.00834916
47.7351	26.7455	0.00828076
47.6899	25.7634	0.00861455
47.6043	26.2838	0.011622
12.5707	29.8666	0.079787
12.3461	29.2886	0.0857508
12.4036	28.7917	0.0653163
12.7514	30.4831	0.0565987
12.1307	28.1745	0.0732688
13.2136	31.0201	0.059387
12.0758	27.2715	0.0650306
12.3889	26.6768	0.0445639
13.6242	31.6361	0.0607883
12.3632	26.1398	0.031542
13.8426	32.1354	0.0601084
12.5847	25.6149	0.0541179
14.2137	32.5205	0.0614257
14.6915	32.8034	0.0604689
12.8632	25.2178	0.0606863
15.1134	33.1028	0.0625448
13.0093	24.7619	0.0540628
15.5106	33.3983	0.0544764
13.3081	24.3806	0.0584553
16.0169	33.5754	0.0623362
13.482	23.8362	0.0793081
16.4906	34.0135	0.070189
13.9887	23.3259	0.079216
14.5684	23.0925	0.0595269
16.9897	34.1477	0.0783056
15.0356	22.6521	0.0408676
17.3781	34.461	0.0805067
15.5485	22.4452	0.0272638
17.9352	34.6963	0.0689973
16.1247	22.1631	0.0271603
18.4596	34.7992	0.0678631
16.8741	22.0075	0.0480142
18.9522	35.0973	0.0468824
17.5592	21.7149	0.0720895
19.5968	35.311	0.0406588
18.3887	21.6503	0.0822764
19.2336	21.7541	0.0579714
20.2418	35.5099	0.0477234
19.8155	22.0537	0.0542224
20.8318	35.6554	0.0607949
20.3483	22.0061	0.0715104
21.8596	35.6601	0.0349679
20.8977	22.2463	0.0827932
22.4871	35.8685	0.0229758
21.6401	22.2869	0.0698389
23.1242	35.6586	0.014132
22.1919	22.6843	0.0495865
31.7149	11.1308	0.0306953
24.7141	35.5783	0.0259379
22.7197	22.8062	0.0486239
25.3612	35.3242	0.0241426
23.28	23.0335	0.0495847
25.8846	35.0734	0.0239663
23.6666	23.3462	0.0484066
26.5289	34.6219	0.0406284
24.1591	23.4765	0.0524458
27.1248	34.3484	0.0558992
24.6545	23.8913	0.0560908
27.6132	33.846	0.0481714
27.8391	33.2744	0.0495909
25.2705	24.302	0.047747
28.2718	32.7861	0.046683
25.9381	24.517	0.0646732
26.6653	25.0026	0.0887535
28.4962	32.3022	0.033444
27.3354	25.6985	0.0596612
27.8099	26.4287	0.075374
28.7709	31.7248	0.034061
28.0557	27.0149	0.0562525
29.0706	30.9944	0.0526757
28.2057	27.471	0.0511466
29.1572	30.0783	0.0552426
29.0655	29.1745	0.0601227
28.4814	27.8571	0.0517948
28.7272	28.4471	0.0587286
2.16945	26.886	0.0518062
1.08568	29.8774	0.0572348
10.2817	41.6923	0.0287968
32.4794	47.0467	0.00795959
33.3995	45.8155	0.016721
35.648	45.7228	0.0278841
21.3227	36.053	0.0792891
21.958	12.7271	0.0514622
1.72525	28.0223	0.0379526
1.35933	28.9794	0.0798837
2.82009	26.8147	0.0437437
26.9635	14.9251	0.06217
39.2468	25.3966	0.0698279
4.40477	26.0177	0.0449688
5.0601	25.4498	0.0424034
5.71404	24.6874	0.0681792
5.5225	32.7953	0.0286944
1.7856	30.3164	0.0311769
2.55778	30.4727	0.0365049
6.60508	22.8204	0.056881
3.2687	30.7074	0.0463357
3.91937	31.0029	0.0219939
7.05483	22.1041	0.0674957
4.5381	31.429	0.00963811
7.37708	21.3491	0.0505392
5.09273	32.014	0.0269626
43.58	35.7523	0.0674757
7.52377	20.5735	0.0464292
23.5248	15.1117	0.0839042
6.08794	33.5259	0.00668154
6.42435	34.1698	0.0120151
7.87593	19.1058	0.067564
6.5482	34.8426	0.0199359
7.77227	18.3735	0.0257421
6.63967	35.5967	0.0210615
7.9894	17.6885	0.0494328
6.37114	36.389	0.0164262
8.38796	16.9351	0.0221063
8.60633	16.0719	0.00977438
7.25765	37.5785	0.0254447
8.99618	15.2601	0.0290228
8.21553	38.649	0.0676153
9.0676	39.5364	0.051351
9.77933	12.5024	0.0843965
9.71844	40.3715	0.0662557
10.0723	11.7286	0.0801515
9.87793	41.0973	0.0692907
11.2199	10.5444	0.0124648
11.1094	41.4688	0.0389583
11.8716	9.80991	0.0305189
13.4716	42.1775	0.01857
12.7461	9.18267	0.070816
13.7006	8.63851	0.00312863
14.6596	8.20634	0.0185629
15.3985	7.51912	0.00578565
15.9147	6.84374	0.00451654
16.3133	6.12607	0.00659892
16.761	44.2272	0.0185876
17.5156	44.6906	0.0519929
41.8579	28.0441	0.0648216
25.7819	13.4988	0.0501247
35.3677	32.1187	0.0270506
17.8222	3.48535	0.00140654
30.5303	22.5079	0.0705601
18.1182	2.67336	0.00456275
19.5375	44.598	0.017303
20.5826	44.6751	0.0268676
18.2124	1.82821	0.023466
22.2812	45.4296	0.0163517
18.793	1.31656	0.0704131
22.9902	45.9488	0.0309366
23.59	46.6335	0.0661145
19.6802	1.18716	0.00660169
24.1879	47.1899	0.0695208
25.0052	47.2969	0.08152
21.3365	1.53649	0.0117873
25.4053	47.9825	0.0622682
26.1191	48.0954	0.0368063
23.09	1.82342	0.011761
26.8226	48.5175	0.0689884
27.3955	49.2154	0.0823883
23.9719	2.18869	0.018846
28.2728	49.1218	0.0620265
29.194	49.1967	0.0592737
29.9403	49.4758	0.0607002
30.5831	49.8274	0.0582016
25.8311	3.33232	0.002927
31.1972	50.1762	0.0462593
31.71	50.6695	0.0555667
26.6815	3.78081	0.00193005
32.5691	50.4689	0.0495386
33.4032	50.4114	0.0544457
28.071	4.29759	0.0453053
28.6005	4.80631	0.0124312
29.3076	5.13521	0.00578867
32.9696	49.546	0.0522778
30.2022	5.41082	0.00136538
31.0492	5.68888	0.0213768
34.8642	45.0888	0.0570365
31.4958	6.4195	0.00291868
37.0108	46.3601	0.0240858
32.094	7.1204	0.0130047
32.9198	7.73966	0.00944755
33.6991	8.13414	0.00428677
35.3388	9.1211	0.0500854
36.1938	9.50983	0.0749119
37.2564	9.69563	0.0644202
37.4062	45.6091	0.0248069
37.5465	44.7562	0.0220083
38.9487	10.3522	0.0545827
37.7476	44.0368	0.0475067
39.8621	10.4285	0.0674792
38.0603	43.3559	0.034083
38.5497	42.6999	0.0474744
40.3656	11.1177	0.0768317
38.9644	41.8775	0.0395251
41.0471	11.6247	0.0655808
41.8127	11.8548	0.0584624
42.2466	12.4943	0.0826746
40.0399	40.3006	0.0665519
42.9542	13.1187	0.0715769
40.4481	39.5358	0.0871832
41.0496	38.8033	0.0770736
44.2701	14.7906	0.0675606
42.1064	37.7713	0.0725771
42.4442	37.0791	0.0762657
44.7223	15.7489	0.0785788
16.3055	9.4137	0.0727714
45.0614	16.7633	0.074517
44.0902	34.9605	0.081437
44.6932	34.2535	0.0798026
45.006	17.824	0.0793384
32.8031	41.4064	0.040887
45.0181	18.6507	0.0619756
45.1209	19.5123	0.0709643
34.3023	36.3403	0.0449329
45.4135	20.2769	0.0436545
45.702	21.0922	0.0488013
45.6514	32.4753	0.0587624
46.2931	31.841	0.020844
46.9621	31.383	0.0267048
47.725	31.0984	0.0241496
46.2677	21.8907	0.0704625
46.5597	22.5627	0.064185
47.973	30.2494	0.0590941
47.6027	24.5398	0.0151559
47.0665	25.1079	0.0458702
47.2621	27.3523	0.0188826
47.0138	26.6423	0.0330786
46.9573	25.904	0.0233758
11.8404	29.6632	0.0733454
12.0004	30.5664	0.04606
11.7917	26.4976	0.0336038
13.1215	32.1713	0.0563408
11.8541	25.6986	0.0541066
13.568	32.7427	0.0588723
12.2243	24.8905	0.0715559
14.0876	33.2233	0.0608028
14.7318	33.6356	0.0634964
15.6455	34.2045	0.050567
12.6891	24.0036	0.0474429
13.2658	23.1054	0.0454622
16.5649	34.7536	0.086981
14.1427	22.5308	0.03779
14.8562	21.9866	0.027329
17.3328	35.2229	0.0669928
15.5554	21.5766	0.0208585
18.1816	35.4819	0.0403746
17.0824	21.261	0.0812191
18.9386	35.9067	0.0387924
17.9283	20.8436	0.0736218
19.7314	36.1738	0.0441322
19.0127	21.0061	0.0542844
19.9662	21.3718	0.0280393
20.5542	36.2666	0.0628452
22.035	36.4132	0.0673605
22.9254	36.4299	0.045612
22.4868	22.0494	0.0705352
25.3224	36.2173	0.0305559
23.321	22.2733	0.077939
26.0121	35.7921	0.0444447
24.0869	22.7438	0.0740831
26.4287	35.1675	0.0323168
27.1687	35.0572	0.0544419
27.8757	34.5332	0.0864152
28.3999	33.6841	0.0389709
25.8475	23.7754	0.0624542
28.9326	32.9995	0.0548718
26.7268	24.0953	0.0564935
27.6562	24.6556	0.047413
29.3131	32.3319	0.051056
28.1721	25.5498	0.0394805
28.5634	26.3232	0.0477247
29.6556	31.5655	0.0438729
28.843	27.1115	0.0318941
29.9025	30.6376	0.0540635
29.6054	28.6159	0.0789976
29.2821	27.8276	0.0503847
2.42713	27.6002	0.0672252
7.49906	19.837	0.0246425
6.9131	36.8944	0.0169834
9.21084	14.2663	0.0546626
8.10269	37.8467	0.0461542
9.52556	13.3114	0.039411
11.9324	41.5417	0.0326306
12.7102	41.7475	0.038303
14.279	42.4658	0.0211172
15.0483	43.022	0.0317399
15.9659	43.61	0.0247902
16.7157	5.32322	0.025671
21.5102	44.986	0.0399928
20.4205	1.39637	0.0116413
22.2413	1.6966	0.0134919
24.8961	2.73873	0.00538372
27.337	4.2125	0.0306346
32.2092	48.7766	0.0252509
31.7594	47.7114	0.0583437
32.4371	46.0571	0.040784
36.4379	45.6331	0.0707244
34.502	8.50279	0.00423389
39.6089	41.1318	0.0619355
43.7062	13.9387	0.0856395
42.8861	36.4134	0.0600602
41.431	28.8233	0.069015
46.9913	23.3338	0.0440731
47.7927	29.065	0.0518928
47.8047	28.0001	0.0395999
11.7646	28.8422	0.0663762
12.6521	31.4317	0.0835297
11.4112	27.9888	0.083881
11.1686	27.0401	0.0378879
16.336	21.2646	0.0603656
20.9738	21.5231	0.0487695
24.4909	36.6108	0.0344764
24.9879	23.3222	0.0390498
29.9975	29.5631	0.0482607
10.6533	40.7415	0.0586837
33.7686	44.7397	0.0616782
35.845	44.6698	0.0413356
21.2742	37.033	0.062753
2.35379	28.5677	0.0533012
3.49195	27.3554	0.0719701
5.33077	26.3493	0.0275251
6.07183	25.5825	0.0297858
6.65023	24.7035	0.0352563
3.23093	29.8326	0.021359
7.62292	22.8911	0.0346135
4.05063	30.1203	0.0355954
8.03164	22.0235	0.0319765
5.4456	31.1683	0.0511972
8.26041	21.0598	0.0540475
6.00252	31.8939	0.0499856
7.03781	33.4386	0.0133229
7.27194	34.3229	0.0398354
8.4965	18.4294	0.0820783
7.36522	35.1934	0.0392111
8.94581	17.682	0.0773591
9.32831	16.8159	0.0824132
9.6297	15.9288	0.0726745
10.6175	12.392	0.0779764
14.6401	9.1519	0.0883781
15.6548	8.62666	0.0634167
16.3654	7.70812	0.0452678
16.8749	6.87172	0.0250639
17.7907	43.7412	0.0616087
18.3616	4.34071	0.0381254
18.8069	3.34113	0.0459413
18.9998	43.731	0.0242625
19.0911	2.22615	0.0780152
20.1306	43.7899	0.0214014
23.1034	45.0179	0.0186374
23.8872	45.6249	0.0204335
24.69	46.2482	0.0289038
25.9776	47.2637	0.0653982
27.7662	48.1627	0.0673474
28.8703	48.264	0.0576121
29.8707	48.5281	0.0296113
30.62	48.9331	0.0622228
31.3465	49.3396	0.0755071
25.9329	4.38766	0.0838527
32.0242	49.8101	0.0651995
27.6764	5.20205	0.0478109
28.5665	5.76279	0.0439859
29.4532	6.18922	0.029214
30.4117	6.64822	0.0460973
31.2176	7.43914	0.0828955
31.9825	8.27666	0.0814582
32.9487	8.73017	0.0745448
35.3541	10.092	0.0678237
36.7923	44.9172	0.0141905
36.8033	44.1225	0.0383811
39.3263	11.4066	0.0432563
37.0769	43.345	0.0395782
37.5363	42.5697	0.0235563
38.0597	41.8164	0.0236787
40.2325	12.1096	0.0276479
41.2024	12.5839	0.0182526
39.4251	39.6238	0.0296152
43.6607	15.6707	0.0242979
41.618	37.0281	0.0407403
43.9704	16.6375	0.0447714
43.2171	34.9755	0.0318078
44.2546	33.3777	0.019954
44.1379	18.284	0.0372063
44.7532	32.435	0.0221918
44.1891	19.1866	0.0424822
44.4335	20.2136	0.0132058
44.7424	20.9934	0.021675
45.3198	31.5878	0.0119138
46.1059	30.9246	0.0209924
46.9677	30.4985	0.0225752
45.6179	22.6172	0.0674021
46.9111	24.1751	0.0305776
46.1863	25.4934	0.053686
46.3881	27.3019	0.0422179
46.1961	26.3759	0.0328315
11.0539	26.0796	0.0518377
12.6967	32.9151	0.0554598
11.2127	25.049	0.0541801
13.2931	33.5072	0.0522859
13.958	34.0597	0.036579
14.7337	34.5534	0.06619
12.3764	22.9239	0.0568777
13.1634	22.1932	0.0538736
16.5847	35.8093	0.0748969
14.8182	21.0621	0.0326431
17.4119	36.1511	0.0372456
18.2488	36.51	0.0377755
16.8549	20.3769	0.0564332
19.1046	36.8562	0.0437854
20.1235	37.2124	0.0337788
19.704	20.4138	0.0189312
23.0162	21.2406	0.0666375
26.1481	36.7385	0.0535726
24.0821	21.6803	0.0536281
26.9723	36.0322	0.0588527
27.972	35.4718	0.0301795
28.7522	34.7285	0.0796836
26.5892	23.1353	0.0488782
29.8059	33.0992	0.064963
27.5419	23.5159	0.0276496
28.7729	24.7719	0.0632025
30.2253	32.3015	0.0247445
29.4787	26.2247	0.0696312
30.5947	31.3744	0.0203787
29.8559	27.0585	0.0446334
30.2025	27.905	0.0451468
21.9508	21.346	0.0574467
31.4718	46.4925	0.0327306
32.6811	45.106	0.0468037
2.15331	29.5668	0.0530887
4.46655	26.9345	0.0829258
7.13716	23.7611	0.0300796
4.79449	30.5753	0.0376908
8.38928	20.0292	0.0616245
6.56353	32.6397	0.0176671
7.26143	36.0985	0.0247697
7.95847	36.798	0.0228183
9.90909	15.0187	0.061639
9.01055	38.32	0.0704231
10.2291	39.6777	0.0742167
10.4868	13.192	0.0569163
11.196	11.653	0.0517052
12.07	10.9077	0.0513029
11.6267	40.6926	0.0755089
12.8532	10.198	0.0679746
14.2932	41.5372	0.0830138
13.4426	41.1391	0.079582
13.7067	9.64032	0.0764464
17.1449	6.06443	0.0381104
16.837	43.3869	0.0730381
17.8417	5.41178	0.0271243
21.304	43.8908	0.0333418
22.311	44.4804	0.02166
19.9777	2.09616	0.0664513
25.5938	46.5146	0.0342009
21.6497	2.50922	0.0635998
20.7443	2.36198	0.0514708
26.8443	47.559	0.0720101
23.2005	2.95571	0.065489
22.48	2.53391	0.0856132
24.1313	3.1408	0.0638872
24.8478	3.87394	0.0696059
26.7072	4.84266	0.0861117
34.7914	43.8578	0.0380884
33.7996	9.11	0.0869283
34.5968	9.55538	0.0771494
36.3049	10.4574	0.0495321
38.2717	11.0807	0.0406451
38.609	41.0199	0.027542
41.933	13.3563	0.0177575
39.1825	40.4226	0.0256592
42.5742	14.2439	0.0525649
39.9206	38.8204	0.0305632
41.2976	37.8897	0.0533315
43.3614	14.8045	0.0263923
42.0342	36.282	0.0445898
43.7518	34.1672	0.0380341
45.1956	21.8267	0.0617682
46.0266	23.5899	0.0827569
46.9965	29.4952	0.057107
46.1257	24.5612	0.0694968
46.8537	28.3252	0.0502346
11.0777	30.1172	0.0267978
11.1208	29.3493	0.0423246
11.6516	31.7196	0.0622207
12.3633	32.2104	0.0532111
11.5916	23.9004	0.0451486
15.6264	35.2334	0.0692207
14.0004	21.6281	0.0311266
15.7218	20.4971	0.0405869
18.7396	20.1066	0.0336769
17.852	19.9399	0.0337289
20.511	20.8004	0.0286219
22.3781	37.2401	0.0296786
23.5201	37.2171	0.0833366
25.257	37.1947	0.0191761
25.0525	22.2066	0.0384615
29.3335	33.9176	0.0815803
25.7267	22.941	0.0387211
28.3804	23.974	0.058548
30.8701	30.3376	0.0274217
30.4224	28.7248	0.0728418
3.29792	28.247	0.0233408
12.5312	40.8037	0.0793465
15.1708	42.0462	0.0694267
16.2022	42.6764	0.0723046
31.3403	48.5355	0.0268055
42.5477	35.5824	0.0245834
10.7653	28.599	0.044152
10.4712	27.6929	0.0713038
10.257	26.6579	0.0601407
35.9781	43.4812	0.0351842
20.8882	38.0748	0.0685917
6.37267	26.5759	0.0312757
7.12142	25.6647	0.0247628
4.03063	29.068	0.0340897
8.68768	22.8239	0.0498715
8.9933	21.7345	0.0439964
6.40098	30.9502	0.0740518
8.04919	33.5714	0.0705245
8.21412	34.6712	0.0656924
9.48747	18.6138	0.0822839
9.90719	17.6988	0.0212016
10.3359	16.667	0.0125138
15.4917	9.74681	0.0727734
16.7801	8.66066	0.0578278
17.3926	7.70762	0.0756332
18.5213	42.7396	0.0280498
19.3866	4.24505	0.081271
19.9166	3.10488	0.0797175
19.6455	42.8448	0.0149686
24.0422	44.6405	0.0175667
24.8051	45.1528	0.0232916
28.5481	47.3097	0.072657
29.742	47.4194	0.0524779
30.6891	47.9961	0.0425257
27.739	6.32934	0.0758159
28.6582	6.81138	0.0604981
29.5046	7.32698	0.0664848
31.0369	8.34479	0.0625788
32.2292	9.41903	0.0199325
39.2423	12.5927	0.0332876
36.4558	42.5714	0.0256543
37.0461	41.7141	0.0297481
40.2047	13.1309	0.0540932
42.9565	16.5486	0.0568855
43.751	32.577	0.0180438
43.277	18.8093	0.0374501
44.1799	31.457	0.0145688
43.441	19.9072	0.0431671
43.7599	20.9316	0.0262956
45.0278	30.5353	0.021743
46.0387	29.9859	0.0174738
45.3165	25.9564	0.0646213
45.4232	26.9788	0.0472096
10.1812	25.5194	0.0605393
12.3158	33.7556	0.0562382
13.0746	34.4169	0.0283283
13.8106	34.9578	0.0670054
12.209	21.8571	0.0850532
16.6642	36.7888	0.0634956
17.502	37.1303	0.0315064
18.2835	37.5072	0.0326237
19.2232	37.871	0.0279691
23.9523	20.6542	0.0429068
27.1288	37.2568	0.0350277
28.0627	36.5104	0.0438932
28.9919	35.7803	0.0170161
27.3362	22.2934	0.0644539
30.7762	33.0767	0.0649775
31.1918	32.2282	0.0483065
30.4326	26.1564	0.0735873
30.8311	27.1764	0.0363756
8.7395	19.1751	0.0575416
9.86133	38.7496	0.0365641
10.9534	31.0597	0.0223619
10.1863	14.0872	0.0503176
8.90205	37.3023	0.0812391
30.8068	47.1648	0.0357327
31.6256	45.354	0.0298218
21.3056	20.5995	0.0303956
24.4573	37.53	0.0535589
31.0732	29.3173	0.0557125
11.2046	39.7939	0.0391131
32.7506	44.0845	0.0530728
33.5862	43.4974	0.0186286
21.7633	37.9027	0.0439654
4.34303	27.9428	0.0487659
5.50303	27.4172	0.0430622
7.67277	24.722	0.0467936
8.22355	23.733	0.075006
4.96983	29.6067	0.0737472
5.7648	30.2044	0.062742
9.23355	20.6799	0.0311212
7.01274	31.7213	0.0717982
7.7047	32.5158	0.0620609
8.19279	35.6797	0.0506707
10.5716	15.769	0.0285682
11.5396	12.8209	0.0514854
14.6418	10.1329	0.0785108
17.9494	6.61956	0.080531
17.4106	42.6827	0.0191927
18.9546	5.1822	0.0726425
20.6685	42.963	0.0450709
23.1993	43.9847	0.0181492
25.6942	45.6522	0.0222641
26.7545	46.3664	0.0290337
27.604	47.1523	0.0551171
25.0417	4.96269	0.0691477
25.8639	5.43504	0.0685909
26.795	5.90901	0.0821756
33.1022	9.80865	0.0204408
35.3842	11.0842	0.017423
34.5434	10.6047	0.0121005
38.3708	12.1095	0.0124103
37.6433	40.8443	0.039847
41.0257	13.5182	0.030673
38.794	38.8971	0.0274966
38.3515	39.9367	0.0264525
42.6588	15.3967	0.0268774
41.2158	36.297	0.0340369
40.5928	36.9691	0.0405065
43.2653	17.636	0.0689468
42.1976	34.6355	0.0223933
42.9096	34.132	0.0207191
43.221	33.3626	0.0295211
44.1986	21.7901	0.0248841
44.6348	22.6076	0.0346998
45.0905	23.3437	0.068451
45.4192	25.0882	0.0425867
45.7527	27.962	0.0332365
11.5837	32.8823	0.0416623
10.4584	24.3566	0.0437138
14.7043	35.6594	0.0611351
11.4405	22.666	0.0373272
13.0351	21.1956	0.0598445
15.6264	36.2797	0.069836
14.7482	20.0987	0.0294226
13.9586	20.6162	0.0421245
16.2566	19.5233	0.0729593
17.25	19.2636	0.0315776
20.5344	19.8422	0.0337788
19.4988	19.4056	0.0264626
23.1335	20.2387	0.0387959
26.131	37.8219	0.0340657
24.8732	21.1147	0.0900373
29.8315	34.9473	0.0622813
26.1813	22.2256	0.0428107
30.2781	33.9082	0.0548434
28.5488	22.9271	0.0658678
29.8513	25.1321	0.0530501
29.4473	23.8803	0.0600435
31.6003	31.1889	0.0280957
31.2461	28.2191	0.0502779
12.2655	11.983	0.0660082
13.0016	11.2392	0.0662043
12.2154	39.838	0.0267973
13.798	10.6277	0.0704685
15.1706	40.9544	0.0292296
14.2165	40.4989	0.041327
13.2379	40.0962	0.0430592
22.3134	43.3644	0.0216786
21.0496	3.31152	0.0289403
22.1801	3.45326	0.0454003
23.7344	3.94176	0.0671663
35.2325	42.6402	0.0636771
41.4675	14.2557	0.0720079
41.4584	35.3925	0.0262748
45.0696	24.2535	0.0626961
46.0336	28.9657	0.0391788
10.2112	29.5237	0.0507268
18.3926	19.0469	0.0371283
22.7001	38.3253	0.0256735
16.2253	41.4599	0.0223707
9.81777	28.4297	0.0338453
9.50823	27.3573	0.0564596
9.29596	26.2943	0.0720425
7.46874	26.7547	0.0550269
9.70994	22.5349	0.0851238
9.23046	33.8668	0.0525835
10.5691	18.4512	0.0126439
10.9764	17.5381	0.0251851
17.8149	8.79222	0.0568175
19.3015	41.8215	0.0595606
20.5312	4.10483	0.0435026
24.9104	44.1719	0.0266205
29.1598	46.4563	0.0227826
27.8628	7.37554	0.0358366
28.6829	7.90265	0.0122351
39.27	13.7452	0.054194
36.0008	41.6938	0.0433007
43.0832	31.7152	0.0279651
42.4564	19.508	0.0495331
43.9449	30.4093	0.0298879
42.7379	20.6879	0.022285
45.1993	29.4709	0.0521634
44.4414	26.4914	0.0723351
12.1252	34.7641	0.0456599
12.966	35.4674	0.0643218
16.7531	37.769	0.0257279
17.5076	38.1173	0.0356027
18.4822	38.5169	0.0576698
28.1675	37.5902	0.0588409
29.0909	36.9553	0.0301423
31.7973	33.0013	0.0580682
31.4917	26.3187	0.0712885
21.5814	19.7613	0.0406426
30.3314	46.3893	0.0533799
31.7745	44.4572	0.0412863
9.45136	19.6802	0.0302609
8.98682	36.2931	0.0794728
10.8783	14.8191	0.0050825
9.78919	37.7148	0.026834
10.8655	38.8571	0.063807
11.1516	13.8856	0.00889092
18.6714	6.02503	0.0706197
21.5602	42.9015	0.078109
22.7505	4.12564	0.041969
24.2394	4.65382	0.046668
34.2621	42.8455	0.0573883
36.9272	11.8243	0.0122019
41.8939	14.99	0.0431564
39.7295	37.3372	0.0175875
10.305	30.4343	0.0300086
10.5281	32.1811	0.0435893
10.5505	23.2939	0.0354113
15.4087	19.5715	0.0319426
23.968	38.4074	0.0550685
25.1141	38.2335	0.0471226
25.6722	21.4859	0.0608727
31.8775	30.0631	0.0438979
19.4758	38.9219	0.0577104
21.6418	38.8752	0.0272403
6.70333	27.6078	0.0417347
8.25719	25.7478	0.0335639
5.12254	28.5563	0.0282386
9.42879	23.7262	0.0548657
10.099	21.3714	0.0558316
7.4323	30.7458	0.0478918
6.73433	29.9344	0.0361888
8.76009	32.839	0.0417601
9.29131	35.1858	0.0582986
11.3383	16.5011	0.0562942
17.2002	9.68187	0.0326451
15.5388	10.7911	0.0366281
18.447	7.77253	0.0332662
18.052	41.6459	0.03667
20.0142	5.08785	0.0427294
20.2834	41.9763	0.0213824
24.1211	43.6259	0.0280478
25.6805	44.6975	0.0143083
28.0337	46.3556	0.0226892
26.891	6.95183	0.0214246
29.5006	8.49282	0.0138398
30.6878	9.93582	0.0342687
32.4363	10.5317	0.0423394
38.2663	13.1495	0.025589
36.5933	40.8015	0.03699
40.3519	14.2678	0.0278158
41.7877	16.0672	0.023089
42.1334	17.2651	0.0561218
42.6623	32.5822	0.0299125
42.287	18.4074	0.0424049
43.2992	30.9117	0.0199157
43.1231	21.7129	0.00982824
44.4413	25.2385	0.0375017
44.6062	27.7328	0.0479704
9.59041	24.7125	0.092582
11.2958	34.0311	0.0758514
13.7624	36.0456	0.0712225
11.2309	21.583	0.0775939
12.0837	20.8073	0.0607064
15.7268	37.3133	0.0269766
24.8008	20.0531	0.0731198
23.7672	19.5901	0.059894
27.1885	38.3468	0.0594019
29.9852	36.1631	0.0382675
27.4559	21.1011	0.0608135
28.3687	21.7845	0.0419902
31.3151	33.9006	0.0460256
32.2494	32.015	0.0307751
31.0929	25.284	0.0240647
31.85	27.2906	0.0350345
32.0764	28.9962	0.0789558
11.8336	38.9062	0.0408044
32.5794	43.0203	0.064976
8.66155	24.6407	0.0622778
5.97623	29.2325	0.017945
7.98254	31.4772	0.050913
12.7359	12.9711	0.0213752
14.6967	11.177	0.0856248
23.2827	42.9083	0.0463893
26.6794	45.133	0.0192346
24.9967	5.95512	0.0247374
25.9216	6.54084	0.0169437
34.4442	11.6664	0.0351579
37.2226	39.8761	0.0236719
37.6653	38.9359	0.0219394
40.4298	35.857	0.0319399
42.0914	33.4655	0.059396
41.1911	34.2618	0.0662756
43.6553	22.6863	0.0361392
44.2481	23.5294	0.0830332
14.6266	36.8271	0.0518735
12.9912	20.1801	0.0747784
13.8918	19.604	0.0608179
16.5698	18.477	0.0740039
17.6439	18.1951	0.0464514
20.3021	18.7697	0.0352753
19.3198	18.3392	0.0377074
30.7873	34.6349	0.0432497
29.6371	22.7785	0.0384826
30.6363	24.1443	0.0265849
13.168	12.1403	0.0242283
13.9068	11.6676	0.0486093
12.9688	38.9542	0.0184573
16.0166	40.3355	0.0312025
15.0902	39.8996	0.0312651
14.0519	39.4606	0.0493817
21.6576	4.23562	0.0128807
35.1136	41.5362	0.0470952
45.1899	28.5859	0.0445303
9.18626	29.1791	0.0739307
8.80207	28.1353	0.0501035
8.49099	26.96	0.0862785
11.5535	18.4649	0.0447096
27.7825	8.41394	0.0309328
41.6513	20.3236	0.0466312
11.9584	35.8176	0.0592067
16.7566	38.7528	0.0320997
17.706	39.2067	0.0553041
29.1546	38.0368	0.0289125
10.1789	19.2379	0.0243252
10.5511	38.0595	0.0362213
9.92328	31.2242	0.0669948
9.67666	36.8862	0.0497967
30.6852	44.7465	0.0287855
31.927	43.5991	0.0439846
33.3392	42.2877	0.0571593
6.06011	28.3106	0.0264332
10.1907	20.1802	0.0260411
11.5807	15.5072	0.0312271
12.2357	13.7504	0.0124052
19.0309	6.88406	0.0226429
17.2242	41.2276	0.0413224
19.6085	5.9896	0.0237486
21.238	42.081	0.0496518
24.2051	5.54106	0.0218617
33.4466	10.9196	0.0647734
35.439	12.1927	0.0550636
37.363	12.6382	0.0335792
38.1651	38.0562	0.0179376
39.5729	36.3962	0.0376279
10.4023	33.3864	0.0302263
10.602	22.286	0.0738317
14.67	19.0975	0.0632237
15.5925	18.6702	0.064342
21.0988	19.1262	0.046376
22.6541	19.3177	0.0585808
26.0857	39.017	0.0737926
25.7776	20.6085	0.0646908
30.8023	35.5344	0.0570965
29.1669	22.1037	0.0580447
32.7583	30.9215	0.0428363
32.2356	28.1017	0.0308337
22.3644	42.2189	0.0503351
23.3571	4.94852	0.0555906
41.058	15.1596	0.0251559
40.4968	34.9596	0.0512402
44.0767	24.3723	0.0478944
9.37266	30.2709	0.0757877
18.5092	17.9691	0.0509164
22.4445	39.4946	0.0383503
23.2864	39.1727	0.0603558
9.18855	25.3861	0.0777397
7.73511	27.8238	0.0526306
10.2066	34.4403	0.0468425
12.1207	17.3635	0.0283
18.9881	8.83152	0.045491
18.2187	9.93688	0.0464981
18.8964	40.7718	0.0768811
19.9288	41.0011	0.0263935
21.0919	5.06759	0.0133424
25.7965	43.6992	0.0272981
25.0359	43.121	0.0829703
28.6559	45.3599	0.0360822
27.0662	7.8578	0.0268839
28.6375	9.00748	0.0252145
39.3133	14.8558	0.0426453
38.2833	14.2645	0.0303299
35.5441	40.7112	0.0233415
42.3166	30.9202	0.0321932
42.1911	31.8001	0.0446379
41.4218	19.1769	0.0647175
44.3932	28.8483	0.0325177
42.9363	30.0412	0.0203339
41.9101	21.5671	0.0564545
43.4709	25.9183	0.019431
43.543	27.0743	0.0703509
11.1454	35.0351	0.0635688
12.7682	36.3832	0.0685165
15.9213	38.3153	0.0379787
18.681	39.5992	0.0537644
28.2913	38.694	0.020925
30.1344	37.3736	0.055116
32.7975	32.8876	0.0836674
32.3675	33.8783	0.0586823
32.5161	26.5238	0.0477713
32.1521	25.47	0.0550005
9.98012	36.1178	0.0440719
11.8778	14.6308	0.0252506
11.3939	37.9777	0.053795
22.3023	5.22292	0.0379688
24.885	39.2425	0.0582078
32.8942	29.6708	0.0374865
8.36352	30.5944	0.0651921
7.71287	29.8124	0.0490624
7.03054	28.7965	0.066513
15.5016	11.8756	0.0381922
24.2994	42.5691	0.0488512
26.6667	44.1369	0.0137554
26.0544	7.74156	0.0362271
36.1418	39.8178	0.0182438
41.1087	16.985	0.0453632
41.2906	17.97	0.0484942
41.624	32.484	0.0393726
42.5995	22.6502	0.0155708
13.5357	36.9631	0.0732135
11.0743	20.511	0.0456018
12.01	19.612	0.0470973
14.9032	37.9093	0.0330344
24.7098	18.9441	0.0416975
28.3551	20.6568	0.0478573
31.7779	34.9043	0.0602793
31.754	24.2331	0.0390878
12.2807	37.9995	0.0673137
13.922	12.7969	0.0383716
25.0176	7.10786	0.0493766
36.6422	39.0284	0.0433027
40.905	33.2589	0.0317923
43.2313	23.7408	0.0474804
13.0317	19.2624	0.0633089
16.8301	17.4757	0.0828059
20.2949	17.6994	0.0530115
14.0281	38.4845	0.0161515
16.0663	39.2767	0.0320992
14.9598	38.8758	0.019947
8.15747	28.8962	0.0521656
16.8874	39.7589	0.0811077
38.6479	37.1322	0.032325
11.0163	19.4178	0.0722799
29.8325	45.5236	0.0312402
21.22	18.2195	0.0545837
31.0587	43.7378	0.041056
10.6806	37.0427	0.0255709
9.42139	32.0564	0.0675917
24.0313	39.4892	0.0564619
26.6134	20.2602	0.0750812
19.7008	39.9629	0.06321
20.5515	40.2638	0.0626376
21.4802	40.0813	0.0821668
8.94933	31.2517	0.0658892
12.3188	16.2296	0.0611176
16.4537	11.4847	0.0216611
17.5352	10.9182	0.021743
19.5258	7.87679	0.0162753
17.7998	40.4164	0.0449411
20.5567	5.99384	0.0428803
20.9307	41.1018	0.0407963
27.6986	44.5924	0.0198154
29.5469	9.75862	0.0596916
30.9241	10.9667	0.0515064
32.409	11.6681	0.0379843
37.3345	13.7767	0.0665358
40.1745	15.2738	0.0239942
40.6516	16.0556	0.0521371
43.3994	24.8948	0.0321052
43.5696	28.2638	0.0359227
25.7332	19.4845	0.0511847
23.573	18.4727	0.0348175
27.3011	39.3968	0.0604979
30.9654	36.6194	0.0581329
27.4987	19.9144	0.0423219
29.2614	21.1985	0.0791968
33.2991	31.9501	0.049625
32.8795	27.4734	0.0301943
33.1463	28.5587	0.0279428
32.262	42.037	0.0431006
31.478	42.721	0.0246032
13.3378	13.8368	0.0353517
14.6688	12.0935	0.0621834
23.4759	41.9234	0.0360579
24.1442	6.48932	0.0379094
34.5833	12.8203	0.07837
33.4741	12.2263	0.0262296
37.0492	38.0685	0.0656566
39.4546	35.2049	0.0392254
40.0016	34.0801	0.0728158
14.0653	37.6271	0.0504316
13.7121	18.5032	0.0782541
15.7917	17.7517	0.0542397
17.9719	17.1034	0.0341287
19.2202	17.1855	0.0308028
31.2946	23.0269	0.0286871
30.0634	21.8232	0.075159
34.4525	40.7244	0.0392366
12.5246	18.4695	0.0450702
26.7332	8.78305	0.0562798
27.6797	9.43352	0.0243735
40.8347	20.9632	0.0562323
40.6038	19.9369	0.0762471
11.7963	36.9397	0.0467766
10.9934	36.0671	0.0305394
29.2738	39.0891	0.0299178
30.1815	38.4985	0.0785425
12.6552	15.3076	0.0735233
20.0453	6.93861	0.0368483
21.8498	41.1918	0.0701301
23.2552	5.9096	0.0263783
14.773	18.1004	0.0615616
25.5393	40.0452	0.0589938
31.7507	36.0234	0.0373652
33.746	30.3071	0.0351171
23.3262	40.2045	0.0590502
19.4532	9.97573	0.0665736
21.5598	6.06342	0.0587825
25.8662	42.7663	0.0484588
26.6609	43.0767	0.0100168
25.3108	42.0128	0.0718768
38.3527	15.4483	0.0682181
35.0801	39.7433	0.0459935
41.9283	29.8113	0.0220353
41.3426	31.4617	0.0542434
40.3891	18.6786	0.0426119
41.5263	22.6566	0.035015
42.4867	26.5411	0.0435106
33.4144	33.7441	0.0607872
32.9323	34.7611	0.0351263
33.2079	25.6952	0.024649
32.9177	24.5411	0.0531379
8.56939	29.7675	0.0720864
24.9612	8.20204	0.0502754
35.6623	38.9606	0.0220827
40.3207	17.6656	0.0546567
42.1204	23.6018	0.043215
20.5934	39.254	0.068974
16.4284	10.3721	0.0475594
40.2268	16.8068	0.0581509
33.5749	41.2203	0.0281634
30.1725	43.9201	0.0584361
12.8026	14.4939	0.0288563
36.5695	13.3129	0.0641768
35.5725	13.3355	0.0416417
37.5402	37.2557	0.0548249
38.5796	35.9708	0.0409914
22.3777	18.0524	0.0571718
26.4597	40.0999	0.0737267
22.8439	41.1713	0.0386947
42.5967	24.4522	0.0611928
13.2002	17.578	0.0313799
20.0878	8.90444	0.0373692
18.7813	10.93	0.0478643
29.5362	44.5946	0.0156502
28.5575	10.1006	0.0545803
39.5016	16.0323	0.0637083
37.3431	14.8329	0.0896121
41.2051	30.57	0.0301064
42.6351	28.8814	0.058278
42.4878	25.4123	0.0307645
42.6611	27.6471	0.0541667
28.4205	39.813	0.0674677
31.1058	37.7312	0.0383683
33.8314	32.794	0.0389312
33.5266	26.6652	0.0392997
22.4304	6.24839	0.0189671
24.4744	40.3484	0.0492555
33.9312	29.3786	0.0311608
15.12	12.8943	0.0651928
16.3081	12.7483	0.0709854
24.4055	41.474	0.0391131
27.5005	43.4702	0.0188802
25.7478	8.70206	0.0242883
40.6327	32.2113	0.0392823
25.6903	18.2914	0.0401021
24.5171	17.8023	0.06194
29.3218	20.1503	0.0685865
28.3868	19.5077	0.0245715
32.5258	35.5807	0.054939
32.4862	23.3087	0.0340081
14.4557	13.813	0.0672482
24.008	7.5863	0.0524737
36.1126	38.1297	0.0531922
39.8926	32.9283	0.0840096
17.043	16.48	0.0621174
16.1154	16.8023	0.0687734
20.2914	16.6686	0.0495674
21.4063	17.1272	0.0608513
30.3377	43.0091	0.0385882
26.6396	19.1233	0.0353142
13.3349	15.9605	0.0592092
20.5815	7.88513	0.0565988
21.0415	6.87558	0.0404307
32.401	12.8426	0.0625544
31.8832	37.0471	0.036364
30.3261	20.823	0.0650802
33.9041	27.6756	0.0669556
31.4219	41.7601	0.0293737
23.0796	7.01877	0.0194098
33.506	13.4074	0.0809349
38.8482	34.2327	0.0269552
14.0575	17.5786	0.0445745
14.9087	17.0047	0.0345469
18.6552	16.2412	0.0297063
34.1084	39.6821	0.0528958
26.7478	9.95272	0.0589288
39.751	20.6073	0.0275974
39.4076	19.4477	0.0495362
30.2707	39.4804	0.0756894
26.5101	41.9852	0.0260931
34.6866	38.8427	0.037449
39.4946	18.1929	0.0417457
41.2212	23.7609	0.0495902
34.0002	34.7055	0.0581811
33.9951	24.8838	0.0307254
36.2861	12.4677	0.0222737
22.3873	40.4219	0.0539147
28.6966	44.3912	0.0187597
41.7761	24.6545	0.0592864
17.3261	12.1331	0.0576325
29.3504	10.8761	0.066457
31.2102	12.1717	0.0431986
36.3159	14.2936	0.0445811
23.4006	17.3396	0.0492144
27.5135	40.4239	0.0762283
27.5563	18.7818	0.0350313
34.4342	31.7949	0.0452007
34.1799	28.5396	0.027606
31.9263	40.9855	0.0408916
30.5334	42.0409	0.0550626
13.8217	14.9283	0.0188495
23.713	41.0092	0.0515751
34.5375	13.9218	0.0639047
36.5331	37.2596	0.0715124
38.278	34.9855	0.0398325
17.8253	16.1162	0.0265252
19.4943	16.2183	0.0707763
31.2756	21.686	0.0610227
32.2716	22.2622	0.0755543
33.5887	40.3595	0.0316545
25.9934	9.48796	0.0523862
27.6666	10.4744	0.0188349
39.8353	22.3575	0.0339249
29.3963	40.1392	0.0466447
31.1852	38.828	0.0498924
25.9401	41.0815	0.0379897
32.7019	36.4383	0.0319476
34.7367	29.9408	0.0474654
19.981	10.9662	0.0447409
20.7805	9.97439	0.079255
22.0032	6.9857	0.0731871
27.5255	42.4137	0.0233722
37.3495	15.9583	0.0733973
38.428	16.6333	0.0612368
40.8726	29.6197	0.0265804
36.8154	23.7181	0.0674518
40.335	31.1998	0.0570271
41.4964	25.8473	0.0356483
41.6554	27.0621	0.0477035
34.4675	33.6829	0.0257845
33.4993	35.779	0.0283013
34.2354	25.9225	0.0388441
33.7001	23.7066	0.0409202
25.0034	9.39852	0.0247217
24.0283	8.72587	0.0425154
35.1548	38.0638	0.029243
39.4147	17.1637	0.0364696
29.2716	43.5002	0.0235232
22.5071	16.9724	0.0384894
21.1793	8.81095	0.0256765
32.1574	38.1135	0.0356701
[truncated: 322 more rows]

## Sheet: Fig 5
Fig 5: Relationship betweeen the effective diffusion coefficients and the inaccessible area fraction.
Some representative relative effective diffusion coefficients (normalized by the in vitro diffusion coefficient D_{in vitro]) for experimentally
observed obstacle geometries in eukarytic cells obtained by the homogenization strategy as well as the approximation by means of a power law (see Eq (11)).
Circles & Squares	Circles	Squares	Solid line	Solid line
phi (-)	D^0_{11}/D_{in vitro} (-)	D^0_{22}/D_{in vitro} (-)	phi (-)	Power law (-)
0.0336	0.9703	0.9689	0	1
0.0659	0.9368	0.9336	0.01	0.990884
0.0996	0.9049	0.9049	0.02	0.98164
0.1622	0.8347	0.8461	0.03	0.972265
0.2252	0.7664	0.7752	0.04	0.962756
0.3029	0.6594	0.6327	0.05	0.953108
0.3677	0.528	0.5292	0.06	0.94332
0.3991	0.5032	0.4728	0.07	0.933387
0.4808	0.349	0.3229	0.08	0.923304
0.1303	0.8788	0.8752	0.09	0.91307
0.1918	0.8071	0.8065	0.1	0.902679
0.2529	0.7285	0.704	0.11	0.892127
0.279	0.6739	0.6772	0.12	0.88141
0.3206	0.6347	0.6077	0.13	0.870524
0.3435	0.5757	0.5844	0.14	0.859464
0.3835	0.5291	0.512	0.15	0.848225
0.4197	0.4604	0.4442	0.16	0.836802
0.4681	0.3609	0.369	0.17	0.82519
0.4423	0.4349	0.4401	0.18	0.813384
0.4483	0.4322	0.4083	0.19	0.801379
0.0067	0.994	0.9943	0.2	0.789167
			0.21	0.776744
			0.22	0.764104
			0.23	0.751239
			0.24	0.738144
			0.25	0.724811
			0.26	0.711234
			0.27	0.697404
			0.28	0.683314
			0.29	0.668957
			0.3	0.654324
			0.31	0.639406
			0.32	0.624194
			0.33	0.608681
			0.34	0.592855
			0.35	0.576707
			0.36	0.560227
			0.37	0.543406
			0.38	0.526231
			0.39	0.508693
			0.4	0.490781
			0.41	0.472483
			0.42	0.453788
			0.43	0.434684
			0.44	0.415162
			0.45	0.395209
			0.46	0.374815
			0.47	0.353972
			0.48	0.33267
			0.49	0.310903
			0.5	0.288666
			0.51	0.265958
			0.52	0.242783
			0.53	0.219149
			0.54	0.195075
			0.55	0.170591
			0.56	0.145749
			0.57	0.120624
			0.58	0.0953399
			0.59	0.0700959
			0.6	0.0452406
			0.61	0.0214816
			0.62	0.0011533

## Sheet: Fig 6
Fig 6: Impact of the vesicle size on the inaccessible area fraction.
Resulting inaccessible area fraction phi as a function of the vesicle radius R for three different 2D sampling domains
cut out of the 3D cytoskeletal actin network model containing a specific amount of filaments ber µm³, compare also with Fig 2.
	Circles	Squares	Triangles
	2493	4068	972	Filaments per µm³
R (nm)	phi (-)	phi (-)	phi (-)
0	0.0195	0.0311	0.0078
5	0.0767	0.1222	0.0312
10	0.1704	0.2623	0.0689
15	0.2908	0.4265	0.1226
20	0.4312	0.584	0.188
25	0.5748	0.7045	0.2625
30	0.697	0.7829	0.3485
40	0.833	0.878	0.52
50	0.8966	0.9246	0.6667
60	0.9369	0.9554	0.7548
70	0.9642	0.9779	0.8261
80	0.9806	0.9905	0.8744
90	0.9895	0.9965	0.9132
100	0.9944	0.9987	0.9413

## Sheet: Fig 7
Fig 7: Resulting inaccessible area distributions for different actin filament distributions.
Influence of modifications of the fitted parameters b_k and sigma_k in Eq (1) onto the distribution of the area fraction phi(x,y) for nine cases (A)-(I), see Table 2.
Compare with the in vitro distribution in Fig 3.
		(A)	(B)	(C)	(D)	(E)	(F)	(G)	(H)	(I)
x (µm)	y (µm)	phi(x,y) (-)	phi(x,y) (-)	phi(x,y) (-)	phi(x,y) (-)	phi(x,y) (-)	phi(x,y) (-)	phi(x,y) (-)	phi(x,y) (-)	phi(x,y) (-)
24.7437	48.5633	0.0125273	0.0492885	0.119117	0.00721031	0.0375866	0.0421402	0.0356004	0.175339	0.194805
24.949	48.5633	0.0164987	0.0645662	0.154272	0.0145985	0.0435347	0.0458157	0.0711315	0.200687	0.210226
25.3597	48.974	0.00838833	0.0331866	0.081133	0.00591119	0.0289821	0.0400664	0.0292531	0.137481	0.185989
25.5651	48.974	0.00823416	0.0325833	0.0796918	0.00527696	0.0307628	0.0424501	0.0261436	0.14543	0.196116
26.3864	49.7954	0.00592248	0.0235075	0.0578567	0.00273502	0.0244663	0.0329965	0.0136105	0.117058	0.155317
26.5918	49.7954	0.0112363	0.0442856	0.107416	0.0102706	0.0316392	0.035089	0.0504353	0.14932	0.164494
27.2078	50.4114	0.00699803	0.0277372	0.0680684	0.00285251	0.0237537	0.0265469	0.0141922	0.113801	0.126515
27.4131	50.4114	0.00777533	0.0307864	0.0753916	0.00357983	0.0253292	0.0271112	0.0177883	0.12099	0.129065
27.6185	50.6168	0.00522364	0.0207527	0.0511728	0.00210005	0.0193549	0.0233131	0.0104622	0.0934891	0.111782
29.6719	50.6168	0.00497044	0.0197534	0.0487416	0.00238204	0.0172602	0.0251392	0.0118612	0.0836931	0.120125
29.8772	50.8221	0.0025107	0.0100101	0.0248618	0.000579946	0.0132182	0.0243918	0.00289683	0.0645671	0.116718
30.0826	50.8221	0.0027972	0.0111482	0.0276676	0.000655191	0.0147997	0.0263763	0.00327225	0.0720851	0.125742
30.2879	51.0274	0.00139362	0.00556441	0.0138607	0.000123137	0.0122488	0.0260281	0.000615552	0.0599366	0.124164
30.4933	51.0274	0.00172305	0.00687682	0.0171151	0.000136865	0.0147595	0.0287748	0.000684162	0.0718946	0.136551
30.9039	51.4381	0.00794683	0.0314583	0.0770009	0.0077489	0.0206251	0.0268652	0.0382232	0.0993905	0.127954
30.9039	51.6435	0.00403043	0.0160374	0.0396717	0.00203547	0.0139272	0.0215807	0.0101415	0.067943	0.103811
31.1093	51.8488	0.00145462	0.00580752	0.014464	0.000264971	0.00841769	0.0176899	0.00132425	0.041473	0.0857093
34.1894	51.8488	0.00122445	0.00489003	0.0121863	0.000193939	0.00691965	0.0126631	0.000969371	0.0341829	0.0619176
34.1894	51.6435	0.00624292	0.0247689	0.0609087	0.00506109	0.0154239	0.0167934	0.0250836	0.0750405	0.0814994
34.3948	51.4381	0.0115958	0.0456806	0.110688	0.0171761	0.0215983	0.0191331	0.0832981	0.103892	0.0924555
34.3948	50.8221	0.0052442	0.0208339	0.05137	0.00142735	0.0210851	0.0235227	0.00711916	0.10152	0.112743
34.6001	50.6168	0.00380944	0.0151624	0.0375294	0.000842542	0.0184995	0.0233086	0.00420658	0.0894985	0.111761
34.6001	50.2061	0.00566366	0.0224879	0.0553858	0.00173311	0.0216939	0.0241595	0.00863964	0.104333	0.115657
34.3948	50.0007	0.00597536	0.0237157	0.0583609	0.00253065	0.0214695	0.0239472	0.0125979	0.103298	0.114686
34.3948	49.59	0.0038969	0.0155088	0.0383777	0.00070893	0.0182548	0.0213102	0.00354031	0.0883543	0.102561
33.9841	49.1794	0.0088213	0.0348795	0.0851703	0.00576339	0.0252205	0.024284	0.0285291	0.120495	0.116226
33.9841	48.974	0.010447	0.0412184	0.100197	0.0104612	0.0245305	0.0239749	0.0513537	0.117351	0.114813
33.7787	48.7687	0.0152751	0.0598771	0.143576	0.0239099	0.0277504	0.0254907	0.114515	0.131948	0.121724
33.7787	48.5633	0.0134747	0.0529485	0.127619	0.0192123	0.024727	0.024908	0.0928248	0.118247	0.119072
33.368	48.1527	0.0152553	0.0598011	0.143402	0.0248345	0.0257591	0.0279073	0.118737	0.122943	0.132654
33.368	47.3313	0.00300456	0.0119714	0.0296944	0.00124999	0.0135911	0.0283618	0.00623648	0.0663438	0.134698
33.9841	46.7153	0.0114824	0.0452408	0.109657	0.0129529	0.031558	0.0381366	0.0633015	0.14896	0.177712
35.4215	46.7153	0.00943746	0.0372853	0.0908902	0.010308	0.0297062	0.038792	0.0506155	0.14072	0.180531
36.2428	47.5366	0.0118675	0.0467338	0.113153	0.0215083	0.0208322	0.02452	0.103477	0.10035	0.117303
36.2428	47.742	0.0106497	0.0420067	0.102056	0.0175943	0.0188319	0.0220252	0.0852609	0.0910509	0.105862
36.4482	47.9473	0.0130777	0.0514157	0.124064	0.026745	0.0198389	0.0203027	0.12741	0.0957415	0.0978956
36.4482	48.1527	0.00938261	0.0370712	0.0903822	0.0138007	0.0166482	0.0179906	0.0673412	0.0808163	0.0871178
36.6535	48.358	0.00821558	0.0325106	0.079518	0.0106039	0.0154567	0.0163633	0.052041	0.0751953	0.0794747
37.0642	48.358	0.0101779	0.0401708	0.0977236	0.016168	0.0177502	0.0169895	0.0785541	0.0859918	0.0824216
37.4749	47.9473	0.0136002	0.0534323	0.128739	0.026073	0.0241691	0.0214514	0.124368	0.115701	0.103214
37.4749	47.742	0.0161952	0.0634046	0.15163	0.0332252	0.0284767	0.0243227	0.156324	0.135214	0.116402
37.8856	47.3313	0.0121175	0.0477021	0.115417	0.00779466	0.0305516	0.027287	0.0384459	0.14449	0.129859
37.8856	47.1259	0.0177705	0.0694227	0.16526	0.018769	0.0368183	0.0306218	0.0907573	0.172016	0.144802
38.0909	46.9206	0.0208225	0.0810057	0.191092	0.0316752	0.0377686	0.0311956	0.14948	0.176125	0.147353
38.0909	46.7153	0.0309306	0.118636	0.271158	0.0722471	0.0455256	0.0346976	0.313183	0.209018	0.162784
38.2962	46.5099	0.029777	0.114399	0.262451	0.0682811	0.043995	0.0344215	0.298645	0.20262	0.161576
38.2962	46.3046	0.0381092	0.144665	0.322805	0.108511	0.0512598	0.0378988	0.430242	0.232581	0.176687
38.5016	46.0992	0.0271555	0.104715	0.24225	0.0541816	0.0448537	0.0365904	0.244337	0.206215	0.171028
38.5016	45.6885	0.0308433	0.118316	0.270504	0.0546629	0.0545058	0.042798	0.246258	0.245631	0.197584
38.7069	45.4832	0.0181949	0.0710395	0.168898	0.0148202	0.04449	0.0402356	0.0721823	0.204694	0.186712
38.7069	45.0725	0.0248352	0.0960794	0.223892	0.030884	0.0523708	0.0450245	0.145969	0.237071	0.206929
38.9123	44.8672	0.0188753	0.0736273	0.174699	0.0230392	0.0437028	0.0420681	0.110526	0.201393	0.1945
38.9123	44.4565	0.0305038	0.11707	0.26795	0.0643248	0.0536294	0.0463609	0.283817	0.242129	0.212491
39.1176	44.2512	0.0216476	0.0841195	0.197944	0.0290875	0.0462293	0.0435796	0.137953	0.211945	0.200876
39.1176	43.8405	0.0280049	0.107861	0.248858	0.032267	0.0563172	0.0476185	0.152098	0.252822	0.217693
39.323	43.6351	0.0211234	0.0821421	0.193597	0.0170528	0.0501308	0.0453267	0.0827187	0.227993	0.208189
39.323	43.4298	0.026936	0.1039	0.240533	0.0326027	0.0557351	0.0473243	0.153581	0.250519	0.216479
39.5283	43.2244	0.0224751	0.0872349	0.204761	0.025833	0.0505073	0.0453951	0.123279	0.229526	0.208474
39.5283	43.0191	0.03012	0.11566	0.265052	0.0505352	0.0568391	0.0477319	0.229639	0.254882	0.218161
39.7336	42.8138	0.0247003	0.0955756	0.222811	0.0309889	0.0543443	0.0499924	0.146435	0.244987	0.227429
39.7336	42.6084	0.031449	0.120535	0.275034	0.0500682	0.0583832	0.0493306	0.227738	0.260944	0.224726
40.1443	42.1977	0.0165939	0.0649301	0.155098	0.0118361	0.0462419	0.0485785	0.0579599	0.211997	0.221644
40.1443	41.9924	0.0218234	0.0847821	0.199397	0.0209913	0.0548397	0.0530823	0.101086	0.246962	0.239934
40.555	41.5817	0.0201119	0.0783179	0.185146	0.0199333	0.0555778	0.0542155	0.0961799	0.249895	0.244473
40.555	41.3764	0.0341528	0.130392	0.294883	0.0678077	0.0694738	0.0589634	0.296888	0.303052	0.263209
40.9657	40.9657	0.0162332	0.06355	0.151961	0.0133241	0.049513	0.0532698	0.0650718	0.225471	0.240687
40.9657	40.7603	0.0165981	0.0649464	0.155135	0.00940845	0.0549006	0.0570713	0.0462727	0.247204	0.255797
41.7871	39.939	0.00799637	0.0316524	0.0774653	0.00389435	0.0261186	0.0337254	0.0193405	0.124574	0.158523
41.7871	39.7336	0.0125892	0.0495279	0.119675	0.0098989	0.0329125	0.0368085	0.0486423	0.154947	0.171973
42.6084	38.9123	0.0163935	0.0641636	0.153357	0.0240145	0.0392034	0.0342506	0.114994	0.182296	0.160827
42.6084	38.7069	0.0170206	0.0665613	0.158797	0.0158214	0.0431149	0.0364742	0.0769185	0.19892	0.170524
43.0191	38.2962	0.00990739	0.0391173	0.0952322	0.00705211	0.0295519	0.0309795	0.0348291	0.140031	0.146393
43.0191	38.0909	0.0134812	0.0529733	0.127676	0.0134325	0.0336668	0.0329619	0.0655886	0.158266	0.155165
43.6351	37.4749	0.00506072	0.0201098	0.0496091	0.00235461	0.0194266	0.0280679	0.0117251	0.0938229	0.133377
43.6351	37.2695	0.00548429	0.0217808	0.0536702	0.00259422	0.0217337	0.0308834	0.0129129	0.104517	0.145966
44.6618	36.2428	0.00299058	0.0119159	0.0295579	0.00068619	0.0164493	0.0273892	0.00342689	0.0798797	0.13032
44.6618	36.0375	0.00553232	0.0219702	0.0541299	0.00194073	0.0234284	0.0314819	0.00967111	0.112311	0.148623
45.2779	35.4215	0.0165803	0.0648782	0.15498	0.027767	0.0336339	0.0321216	0.132022	0.158121	0.151455
45.2779	35.2161	0.0261606	0.101019	0.234433	0.0666658	0.0434306	0.0365082	0.29263	0.200249	0.170671
45.6885	34.8054	0.0192054	0.0748811	0.1775	0.0395592	0.0359545	0.0346939	0.183821	0.168266	0.162768
45.6885	34.6001	0.0248411	0.0961013	0.223939	0.0701352	0.0421239	0.0389609	0.305483	0.194736	0.181256
45.8939	34.3948	0.0196724	0.0766525	0.181446	0.0481092	0.0369792	0.0377845	0.219715	0.172713	0.176194
45.8939	34.1894	0.0249455	0.0964915	0.224775	0.0700925	0.0447767	0.0426361	0.305326	0.205893	0.196901
46.3046	33.7787	0.0146286	0.0573929	0.137875	0.0159204	0.0389488	0.0409718	0.0773858	0.181204	0.189849
46.3046	33.5734	0.0209747	0.0815805	0.19236	0.024613	0.0502093	0.0465001	0.117727	0.228313	0.213068
47.5366	32.3413	0.0277869	0.107054	0.247168	0.0539082	0.0478006	0.0423479	0.243244	0.218444	0.195684
47.742	32.3413	0.0156774	0.0614203	0.147105	0.0157616	0.037361	0.0389928	0.0766363	0.174364	0.181393
47.9473	32.136	0.020387	0.079359	0.187452	0.023338	0.0444062	0.0417544	0.111896	0.204343	0.193171
48.358	32.136	0.00788517	0.0312168	0.0764225	0.00265005	0.029733	0.0352038	0.0131896	0.14084	0.164995
48.7687	31.7253	0.0206061	0.0801877	0.189285	0.0255253	0.0451797	0.0401169	0.121881	0.207576	0.186205
48.7687	31.52	0.0385928	0.146398	0.326126	0.0892807	0.062272	0.0463477	0.371806	0.275996	0.212436
48.974	31.3146	0.0320785	0.122838	0.279711	0.0654064	0.0568584	0.0452262	0.287903	0.254958	0.20777
48.974	31.1093	0.0354205	0.134985	0.303975	0.0752591	0.0622589	0.0486084	0.324003	0.275946	0.221766
49.3847	30.6986	0.00530957	0.0210918	0.0519968	0.00116006	0.0280471	0.0376434	0.00578867	0.133283	0.175585
49.3847	27.2078	0.00181559	0.00724528	0.0180278	0.000211425	0.01179	0.0195614	0.00105674	0.0577391	0.0944506
48.7687	27.2078	0.00515872	0.0204966	0.0505499	0.00147303	0.0205233	0.0260031	0.00734639	0.0989187	0.124051
48.5633	27.0024	0.00276013	0.011001	0.027305	0.000442572	0.0159201	0.0255271	0.00221117	0.0773844	0.121889
48.358	27.0024	0.00264187	0.0105313	0.0261472	0.000427667	0.015593	0.0261528	0.00213676	0.0758398	0.124729
48.1527	26.7971	0.00193327	0.0077137	0.0191874	0.000233462	0.0129307	0.0257339	0.00116684	0.0631954	0.122829
48.1527	26.5918	0.00163698	0.00653402	0.0162656	0.000256238	0.0111804	0.0253977	0.00128062	0.0548135	0.121301
47.9473	26.3864	0.00304564	0.0121344	0.0300955	0.00122363	0.0126734	0.0270249	0.00610522	0.0619668	0.128675
47.9473	26.1811	0.00299967	0.011952	0.0296467	0.00117736	0.0131976	0.0284763	0.00587483	0.0644689	0.135212
48.1527	25.9757	0.00179427	0.00716039	0.0178176	0.000280099	0.0127784	0.0288369	0.00139982	0.0624684	0.13683
48.1527	25.5651	0.00396378	0.0157735	0.039026	0.000713008	0.0207223	0.0333645	0.00356065	0.0998409	0.156937
48.358	25.3597	0.00573561	0.0227714	0.0560732	0.00227966	0.0223143	0.0323153	0.0113534	0.107193	0.152312
48.358	25.1544	0.0081158	0.03212	0.0785841	0.00578864	0.0250115	0.0331392	0.0286528	0.119544	0.155945
48.5633	24.949	0.00999962	0.0394766	0.0960823	0.0125003	0.0230768	0.0296221	0.0611393	0.110698	0.140345
48.5633	24.1277	0.0148017	0.0580587	0.139406	0.0301143	0.023541	0.0256737	0.142542	0.112827	0.122555
48.358	23.9223	0.0204842	0.0797265	0.188265	0.0564954	0.0291601	0.0310182	0.253526	0.138278	0.146565
48.358	23.5116	0.0145601	0.0571297	0.13727	0.028247	0.0254418	0.0262053	0.134182	0.121502	0.124967
48.1527	23.3063	0.0180597	0.0705245	0.16774	0.0408232	0.0310136	0.0296615	0.189216	0.146544	0.14052
48.1527	22.8956	0.00898209	0.0355077	0.0866658	0.0094155	0.0232787	0.0266383	0.0463068	0.111625	0.126928
47.742	22.4849	0.0125193	0.0492576	0.119045	0.0105101	0.0335549	0.0337405	0.0515894	0.157774	0.158589
47.742	22.2796	0.00822283	0.032539	0.0795858	0.00404611	0.0277796	0.0317117	0.0200889	0.132079	0.149641
47.5366	22.0742	0.0105761	0.0417205	0.101381	0.00544887	0.0329301	0.0353988	0.0269871	0.155024	0.165846
47.5366	21.8689	0.00669733	0.0265559	0.0652227	0.00219093	0.02669	0.0331611	0.0109132	0.127162	0.156042
47.3313	21.6636	0.0093322	0.0368745	0.0899151	0.00476092	0.0321292	0.0369798	0.0236083	0.151489	0.172715
47.3313	21.4582	0.00577114	0.0229114	0.0564126	0.00174589	0.0261281	0.0346154	0.00870314	0.124617	0.162424
46.9206	21.0475	0.0141886	0.0557	0.133977	0.00851426	0.0406187	0.0427174	0.0419415	0.188345	0.197244
46.9206	20.8422	0.0103331	0.0407751	0.0991508	0.00476406	0.0341523	0.0404728	0.0236238	0.160396	0.187724
46.7153	20.6369	0.016466	0.064441	0.153987	0.0146518	0.0416851	0.0451687	0.0713841	0.192878	0.20753
46.7153	20.2262	0.00615887	0.0244382	0.0601089	0.00221178	0.028644	0.042137	0.0110166	0.135965	0.194792
46.5099	20.0208	0.00951854	0.0376015	0.0916405	0.00356528	0.0390145	0.0481765	0.0177164	0.181486	0.219991
46.5099	17.146	0.00331703	0.013211	0.0327422	0.000935522	0.0183409	0.0304547	0.00467006	0.0887572	0.144059
46.3046	16.9407	0.00485335	0.019291	0.0476157	0.00166526	0.0247619	0.0367804	0.00830237	0.118407	0.171852
46.3046	16.3247	0.00221634	0.0088399	0.0219724	0.000188399	0.0180185	0.0334661	0.00094169	0.0872484	0.157384
46.0992	16.1193	0.00669688	0.0265541	0.0652184	0.002309	0.0291327	0.0409213	0.0114989	0.138155	0.189634
46.0992	15.7086	0.00807984	0.0319792	0.0782473	0.00450004	0.0290583	0.0387475	0.0223249	0.137822	0.18034
45.8939	15.5033	0.0198237	0.077226	0.182722	0.0294662	0.043792	0.046198	0.139648	0.201768	0.211815
45.8939	15.298	0.0174633	0.068251	0.162617	0.022915	0.0402782	0.0442373	0.109955	0.186893	0.203636
45.4832	14.8873	0.0234637	0.0909472	0.21283	0.0524428	0.0529846	0.0545363	0.237361	0.239542	0.245753
45.4832	14.6819	0.0157367	0.0616477	0.147625	0.0279398	0.0434556	0.0504191	0.132801	0.200354	0.229167
45.2779	14.4766	0.0142179	0.0558127	0.134237	0.0177644	0.0449467	0.0524805	0.0860585	0.206603	0.237513
45.2779	14.2713	0.00863817	0.0341637	0.0834645	0.00464072	0.0351474	0.0469599	0.0230171	0.164749	0.214972
45.0725	14.0659	0.0114643	0.0451703	0.109492	0.00683251	0.0384475	0.0474255	0.0337576	0.17905	0.216897
45.0725	13.8606	0.00731182	0.0289689	0.0710305	0.00356136	0.0282924	0.0409492	0.0176971	0.134386	0.189752
44.8672	13.6552	0.0114248	0.0450173	0.109133	0.0100844	0.0316926	0.0406005	0.0495373	0.149557	0.188268
44.8672	13.4499	0.00509373	0.0202401	0.0499261	0.00210619	0.0204151	0.0337733	0.0104926	0.0984169	0.158734
44.4565	13.0392	0.00629834	0.024987	0.0614357	0.00319787	0.0223846	0.0326244	0.0159009	0.107517	0.153676
44.4565	12.8339	0.00162314	0.00647892	0.016129	0.000194567	0.0122846	0.0262499	0.000972508	0.0601075	0.125169
43.2244	11.6018	0.00562525	0.0223365	0.0550186	0.00292451	0.0175044	0.0246107	0.0145486	0.0848391	0.117717
43.0191	11.6018	0.00923327	0.0364885	0.088998	0.00776991	0.0233332	0.0292039	0.0383254	0.111874	0.138474
42.4031	10.9858	0.0019593	0.0078173	0.0194438	0.000333101	0.0127175	0.028924	0.00166455	0.0621775	0.13722
42.1977	10.9858	0.00220002	0.008775	0.021812	0.000365667	0.0158388	0.0336917	0.00182718	0.0770005	0.158375
40.9657	9.75374	0.00407237	0.0162034	0.0400779	0.000828272	0.0227863	0.0383468	0.00413544	0.109364	0.178616
40.7603	9.75374	0.00583886	0.0231781	0.057059	0.00178402	0.0277249	0.0421991	0.00889261	0.131833	0.195054
40.555	9.54839	0.00165613	0.00661032	0.0164547	0.00010937	0.0162936	0.0355044	0.000546749	0.0791461	0.166306
40.3497	9.54839	0.00215878	0.00861096	0.0214066	0.000194638	0.0189242	0.0382645	0.000972864	0.0914813	0.178263
40.1443	9.34305	0.000354018	0.00141542	0.00353531	2.96521e-06	0.00874705	0.02968	1.4826e-05	0.0430705	0.140603
39.939	9.34305	0.000453284	0.00181207	0.00452487	5.65308e-06	0.00980329	0.0314002	2.82651e-05	0.0481807	0.148261
39.7336	9.13771	0.000108151	0.000432543	0.00108105	6.16554e-07	0.00436133	0.0231494	3.08277e-06	0.021642	0.111031
39.323	9.13771	0.000155576	0.000622178	0.00155482	1.43386e-06	0.005001	0.0250138	7.16928e-06	0.0247884	0.119554
39.1176	8.93237	0.000419715	0.00167795	0.00419031	7.20574e-05	0.00410675	0.0198276	0.000360242	0.0203878	0.095689
38.5016	8.93237	0.00276354	0.0110146	0.0273384	0.00369203	0.00796127	0.0224875	0.0183422	0.039256	0.10799
38.2962	8.72703	0.000112469	0.000449809	0.0011242	2.17368e-06	0.002983	0.0161176	1.08683e-05	0.0148381	0.0783162
37.8856	8.72703	0.000356199	0.00142414	0.00355707	9.63611e-06	0.00494039	0.0169886	4.81797e-05	0.0244906	0.0824171
37.6802	8.52168	0.000165654	0.000662474	0.00165547	2.10618e-06	0.00316959	0.012303	1.05309e-05	0.0157611	0.060196
37.0642	8.52168	0.00102681	0.00410179	0.0102272	8.15575e-05	0.00745595	0.0145098	0.00040773	0.0367973	0.0707107
36.8589	8.31634	0.00021603	0.000863878	0.00215849	3.60859e-06	0.00340847	0.0101083	1.80428e-05	0.0169419	0.0496529
36.4482	8.31634	0.000321329	0.00128478	0.00320928	7.98973e-06	0.00415004	0.0111247	3.99481e-05	0.0206011	0.0545462
36.2428	8.111	3.35842e-05	0.000134331	0.000335798	8.7252e-08	0.00134686	0.00715502	4.3626e-07	0.00671866	0.0353309
35.8321	8.111	2.49761e-05	9.99012e-05	0.000249737	4.79452e-08	0.00122928	0.00794483	2.39726e-07	0.00613336	0.0391761
35.6268	7.90566	1.31015e-06	5.24058e-06	1.31014e-05	1.2925e-10	0.00029945	0.00493821	6.46249e-10	0.00149648	0.0244798
35.4215	7.90566	9.1013e-07	3.64052e-06	9.10127e-06	5.43973e-11	0.00029007	0.00543436	2.71986e-10	0.00144962	0.0269159
35.0108	7.49498	5.24908e-09	2.09963e-08	5.24908e-08	9.94312e-16	2.76286e-05	0.00238746	4.97156e-15	0.000138137	0.0118881
34.8054	7.49498	2.14778e-08	8.5911e-08	2.14778e-07	1.79995e-14	5.27347e-05	0.00301396	8.99976e-14	0.00026365	0.0149913
34.3948	7.08429	3.96692e-09	1.58677e-08	3.96692e-08	1.12344e-15	1.97024e-05	0.00188118	5.61719e-15	9.85089e-05	0.00937533
34.1894	7.08429	1.69694e-08	6.78777e-08	1.69694e-07	1.89323e-14	4.28818e-05	0.00259281	9.46614e-14	0.000214393	0.0129059
32.136	5.03087	0.00779627	0.0308685	0.0755881	0.0147701	0.0123121	0.0113694	0.0719448	0.0602392	0.0557215
31.9306	5.03087	0.0120286	0.0473579	0.114613	0.034999	0.0153803	0.0130824	0.164101	0.074834	0.0639195
31.52	4.62019	0.0100738	0.0397656	0.0967658	0.00631776	0.0286496	0.0252442	0.0312427	0.13599	0.120603
31.3146	4.62019	0.0111751	0.044048	0.106858	0.00577275	0.031569	0.0273925	0.0285749	0.149009	0.130335
31.1093	4.41485	0.00994154	0.0392504	0.0955471	0.00993088	0.0233237	0.0237223	0.0487966	0.111831	0.113657
30.9039	4.41485	0.022435	0.0870844	0.204432	0.0513154	0.0336967	0.0267665	0.232806	0.158397	0.127508
30.6986	4.20951	0.00955147	0.03773	0.0919452	0.0060283	0.0267909	0.0297668	0.0298265	0.127618	0.140991
30.2879	4.20951	0.00226665	0.00903997	0.0224668	0.00052993	0.0121621	0.0289817	0.00264723	0.0595216	0.137479
30.0826	4.00417	8.77254e-05	0.000350862	0.000876955	1.42144e-06	0.00224442	0.0114821	7.1072e-06	0.0111786	0.0562621
29.6719	4.00417	0.000601935	0.00240586	0.00600528	0.000192805	0.00399684	0.0111569	0.000963706	0.019846	0.0547005
29.4665	3.79882	0.000973953	0.0038909	0.00970269	0.000709043	0.00386283	0.00880192	0.00354088	0.019185	0.0433364
29.0559	3.79882	0.00174335	0.00695763	0.0173153	0.00272803	0.00447717	0.0110389	0.0135758	0.0222123	0.0541337
28.8505	3.59348	0.000921181	0.00368033	0.00917885	0.000793747	0.00316535	0.00966614	0.0039633	0.0157401	0.0475182
28.6452	3.59348	0.000625777	0.00250108	0.00624257	0.000312586	0.00369055	0.0114262	0.00156209	0.0183349	0.0559941
28.4398	3.38814	0.000238148	0.000952297	0.00237928	1.57407e-05	0.00325067	0.0101518	7.87012e-05	0.016162	0.0498623
28.2345	3.38814	0.000559424	0.00223607	0.00558209	2.34995e-05	0.00557301	0.0120551	0.000117493	0.0275959	0.0590092
28.0292	3.1828	0.00040239	0.00160872	0.00401761	1.2955e-05	0.00457661	0.0101455	6.47735e-05	0.0227017	0.0498318
27.8238	3.1828	0.000746315	0.00298238	0.00744152	4.52431e-05	0.00613317	0.0112221	0.000226198	0.0303398	0.0550139
27.6185	2.97746	0.00020982	0.000839051	0.00209649	3.5794e-06	0.00323344	0.00844999	1.78969e-05	0.0160768	0.0416297
27.4131	2.97746	0.000162595	0.000650245	0.00162493	2.14926e-06	0.00285942	0.00848361	1.07463e-05	0.0142264	0.0417929
27.2078	2.77211	1.71232e-05	6.84914e-05	0.000171221	2.28694e-08	0.000975766	0.00586456	1.14347e-07	0.00487061	0.0290247
27.0024	2.77211	9.05214e-06	3.62081e-05	9.05182e-05	7.58554e-09	0.00071932	0.00574828	3.79277e-08	0.00359214	0.0284551
26.7971	2.56677	3.72478e-05	0.000148984	0.000372424	5.3272e-07	0.000723573	0.00436905	2.6636e-06	0.00361335	0.02168
26.5918	2.56677	0.000201056	0.000804015	0.00200899	1.56897e-05	0.00148992	0.00489729	7.84463e-05	0.00743044	0.0242787
26.3864	2.36143	0.000907163	0.00362439	0.00903967	0.000319653	0.00307724	0.00473417	0.00159738	0.0153043	0.0234768
26.1811	2.36143	0.00270225	0.0107711	0.0267385	0.00283759	0.00532287	0.00589048	0.0141183	0.0263689	0.0291517
25.9757	2.15609	0.00545038	0.0216471	0.0533456	0.0115276	0.00755757	0.00613743	0.0564808	0.0372921	0.0303606
25.7704	2.15609	0.00891227	0.035235	0.0860167	0.0306495	0.00976669	0.00747467	0.144926	0.0480039	0.0368884
25.3597	1.74541	0.00416165	0.0165567	0.0409421	0.00671668	0.00692225	0.00702933	0.0331921	0.0341956	0.034718
25.1544	1.74541	0.00295046	0.0117567	0.0291659	0.00334537	0.00634291	0.0080709	0.0166301	0.0313657	0.0397889
24.7437	1.33472	0.000125951	0.000503723	0.0012589	3.20704e-06	0.00223322	0.0066799	1.60351e-05	0.011123	0.0330125
24.5383	1.33472	0.000149738	0.000598834	0.00149651	1.64928e-06	0.0028556	0.00773312	8.24636e-06	0.0142075	0.0381465
24.333	1.12938	0.000148924	0.000595581	0.00148838	1.96974e-06	0.00267705	0.00718464	9.84867e-06	0.0133233	0.0354753
24.1277	1.12938	0.000373447	0.00149307	0.00372906	1.26336e-05	0.00410793	0.00838076	6.31667e-05	0.0203936	0.0412937
23.9223	0.924038	0.000374957	0.0014991	0.00374411	1.27537e-05	0.00407165	0.00796849	6.37669e-05	0.0202148	0.0392911
23.717	0.924038	0.000722132	0.00288583	0.00720107	4.73199e-05	0.00564222	0.00921552	0.00023658	0.0279353	0.0453394
23.5116	0.718696	0.000606997	0.00242608	0.00605567	3.343e-05	0.00517804	0.00885255	0.00016714	0.025658	0.0435818
23.3063	0.718696	0.000889151	0.00355251	0.00886081	7.17173e-05	0.00631333	0.0101015	0.000358542	0.0312211	0.0496201
23.101	0.513354	0.000625955	0.00250179	0.00624434	3.54572e-05	0.00536741	0.00967224	0.000177275	0.0265875	0.0475477
22.4849	0.513354	0.000833439	0.00333016	0.00830741	4.87588e-05	0.00714356	0.0131635	0.000243773	0.0352751	0.064306
22.2796	0.308013	0.000375623	0.00150176	0.00375075	9.48513e-06	0.00488108	0.0116151	4.74249e-05	0.0241991	0.0569004
20.6369	0.308013	0.000130837	0.00052326	0.00130771	1.16527e-06	0.00330695	0.0139262	5.82635e-06	0.0164402	0.0679382
20.4315	0.102671	7.9177e-05	0.000316676	0.000791527	4.39854e-07	0.00243418	0.0114352	2.19927e-06	0.0121197	0.0560369
19.4048	0.102671	4.97733e-05	0.00019908	0.000497636	1.11516e-07	0.00260036	0.0139861	5.57579e-07	0.0129434	0.0682231
19.1995	0.308013	0.000261486	0.00104559	0.00261221	2.90588e-06	0.00599122	0.0195889	1.45294e-05	0.029645	0.0945788
18.3781	0.308013	0.00748048	0.0296305	0.0726193	0.00429596	0.0208457	0.0237386	0.0213201	0.100412	0.113731
18.1727	0.513354	0.0153212	0.0600538	0.143981	0.0180565	0.0295938	0.0273573	0.0874266	0.140218	0.130176
17.9674	0.513354	0.00994558	0.0392661	0.0955843	0.00760984	0.0237849	0.0248211	0.0375466	0.113944	0.118676
17.146	1.33472	0.00258284	0.0102968	0.025569	0.00141876	0.0088191	0.0158733	0.00707643	0.0434197	0.0771636
17.146	1.74541	0.0132739	0.0521733	0.125822	0.0384937	0.0177241	0.0175807	0.179249	0.0858697	0.085197
16.9407	1.95075	0.0117788	0.0463901	0.112349	0.0308088	0.0157816	0.014465	0.145634	0.0767305	0.0704981
16.9407	2.36143	0.0054807	0.0217666	0.0536358	0.00671999	0.0107766	0.0133704	0.0332083	0.0528723	0.0652926
16.7354	2.56677	0.000986717	0.00394182	0.00982935	0.000218118	0.00456425	0.0100983	0.00109018	0.0226409	0.0496045
16.7354	2.97746	4.15047e-05	0.00016601	0.00041498	3.68287e-07	0.00124779	0.00953709	1.84143e-06	0.00622549	0.0468946
16.53	3.1828	3.80616e-06	1.52246e-05	3.8061e-05	8.63491e-10	0.000683019	0.00887238	4.31745e-09	0.00341107	0.0436779
16.53	3.59348	0.000151293	0.000605052	0.00151204	3.04114e-06	0.00301283	0.0130402	1.52056e-05	0.0149857	0.0637178
16.3247	3.79882	0.00132224	0.0052799	0.0131545	0.000280536	0.00731592	0.0152817	0.001402	0.0361151	0.0743678
16.3247	4.00417	0.00375963	0.0149651	0.037046	0.00223587	0.0125487	0.0185766	0.0111361	0.0613709	0.0898585
16.1193	4.20951	0.00458001	0.0182111	0.0449829	0.00303088	0.0149539	0.0195788	0.015075	0.0728161	0.0945316
16.1193	4.41485	0.00510057	0.0202671	0.0499917	0.00301845	0.0176625	0.0217791	0.0150135	0.0855808	0.104727
15.7086	4.82553	0.00212834	0.0084899	0.0211074	0.000557886	0.0108555	0.0174094	0.00278675	0.0532516	0.0843934
15.7086	5.03087	0.0025125	0.0100173	0.0248796	0.000792994	0.0114934	0.0177912	0.00395955	0.0563164	0.0861837
15.298	5.44156	0.000451389	0.0018045	0.00450598	2.51017e-05	0.00501507	0.0129601	0.000125503	0.0248575	0.0633356
15.298	5.6469	0.000252962	0.00101152	0.00252714	7.25393e-06	0.00414602	0.0132019	3.62692e-05	0.0205813	0.0644891
13.4499	7.49498	0.000256259	0.0010247	0.00256005	2.72792e-05	0.00308368	0.0125491	0.00013639	0.0153362	0.0613725
13.2445	7.49498	0.000332476	0.00132933	0.00332047	0.000110858	0.00225772	0.010631	0.000554184	0.0112445	0.0521716
12.8339	7.90566	0.00216351	0.00862979	0.0214532	0.00457531	0.00567966	0.0137455	0.0226953	0.0281187	0.0670789
12.6285	7.90566	0.00289578	0.0115396	0.0286316	0.00867337	0.00574585	0.0126502	0.0427133	0.0284432	0.0618556
12.4232	8.111	0.00381421	0.0151813	0.0375757	0.0139093	0.00794205	0.0152586	0.067858	0.0391626	0.0742586
12.2178	8.111	0.00334291	0.0133136	0.0329942	0.0114512	0.00652515	0.0136399	0.0561138	0.0322565	0.0665759
11.8072	8.52168	0.00154242	0.00615735	0.0153318	0.00185765	0.00735386	0.0174715	0.00925844	0.0363	0.0846847
11.6018	8.52168	0.000858959	0.00343202	0.00856094	0.000682917	0.00482881	0.0148297	0.00341056	0.0239422	0.0722273
10.9858	9.13771	0.000153594	0.000614255	0.00153503	8.15387e-07	0.00459724	0.0171181	4.07693e-06	0.0228032	0.0830255
10.7804	9.13771	7.82989e-05	0.000313164	0.000782751	2.21293e-07	0.0031221	0.0142291	1.10646e-06	0.0155262	0.0693776
9.54839	10.3698	8.88811e-05	0.000355483	0.000888504	3.82824e-07	0.00337821	0.0162195	1.91412e-06	0.0167923	0.0787965
9.54839	10.5751	0.000228055	0.000911951	0.00227853	3.10476e-06	0.00497958	0.0189789	1.55237e-05	0.0246832	0.0917364
8.93237	11.1911	0.00384889	0.0153187	0.0379122	0.015256	0.00487283	0.0120415	0.0742461	0.0241585	0.0589442
8.93237	11.3965	0.00323981	0.0129048	0.0319897	0.0106477	0.00502485	0.0133707	0.0522518	0.0249056	0.0652938
8.72703	11.6018	0.00134938	0.00538809	0.0134231	0.00155554	0.00345738	0.0103567	0.0077568	0.0171835	0.0508502
8.72703	12.0125	0.00180654	0.00720924	0.0179385	0.00336037	0.00426538	0.0125587	0.0167042	0.0211695	0.0614183
8.52168	12.2178	0.00261953	0.0104425	0.0259284	0.00783277	0.00402656	0.00976674	0.0386312	0.0199925	0.0480042
8.52168	12.8339	0.00129948	0.00518916	0.0129292	0.00167523	0.00470683	0.012723	0.0083519	0.0233424	0.0622038
8.31634	13.0392	0.000436326	0.00174432	0.00435587	0.00017738	0.00296024	0.0100345	0.000886628	0.0147254	0.0492966
8.31634	13.6552	0.000424634	0.0016976	0.00423934	6.39262e-05	0.00461505	0.0129269	0.000319596	0.0228908	0.0631771
8.111	13.8606	0.000885393	0.00353751	0.00882349	0.000939869	0.00358681	0.0103784	0.00469172	0.0178228	0.0509546
8.111	14.4766	0.00255787	0.0101976	0.0253243	0.00822398	0.0056449	0.0130531	0.0405325	0.0279484	0.0637795
7.90566	14.6819	0.000840397	0.00335793	0.00837654	0.000928615	0.00287276	0.0102821	0.00463563	0.0142925	0.0504905
7.90566	14.8873	0.000307108	0.00122794	0.00306742	0.000112666	0.00236036	0.0110738	0.000563222	0.0117537	0.0543014
7.70032	15.0926	2.13383e-05	8.53509e-05	0.000213365	4.59907e-07	0.000870084	0.00906843	2.29953e-06	0.00434389	0.0446274
7.70032	15.5033	8.42913e-06	3.37162e-05	8.42886e-05	3.08408e-09	0.00110966	0.0118006	1.54204e-08	0.00553765	0.0577898
7.49498	15.7086	4.66967e-05	0.000186776	0.000466883	2.6566e-07	0.00151437	0.0112198	1.3283e-06	0.00755206	0.0550029
7.49498	15.914	0.00015469	0.000618637	0.00154597	2.95479e-06	0.00259351	0.0133642	1.47739e-05	0.0129094	0.0652628
7.28963	16.1193	0.000424176	0.00169577	0.00423477	2.24016e-05	0.00390264	0.012976	0.000112004	0.0193814	0.0634115
7.28963	16.53	0.00132154	0.00527712	0.0131476	0.000217213	0.00711276	0.0174529	0.00108566	0.0351248	0.0845975
7.08429	16.7354	0.00067536	0.00269908	0.00673589	5.65969e-05	0.00515896	0.0151417	0.000282957	0.0255643	0.0737054
7.08429	17.146	0.000507455	0.00202849	0.00506456	3.01255e-05	0.00545458	0.0181039	0.00015062	0.0270151	0.0876482
6.87895	17.3514	5.72103e-05	0.000228824	0.000571976	2.75404e-07	0.00233458	0.0138783	1.37702e-06	0.0116258	0.0677104
6.87895	18.1727	0.000210807	0.000843	0.00210635	2.90138e-06	0.0042604	0.0163041	1.45068e-05	0.0211449	0.0791956
6.67361	18.3781	8.40405e-05	0.000336126	0.000840131	4.84578e-07	0.00246659	0.0119268	2.42289e-06	0.0122804	0.0583947
6.67361	19.4048	0.000221384	0.000885281	0.00221193	3.41654e-06	0.00383138	0.0136921	1.70826e-05	0.0190299	0.0668244
6.46827	19.6101	3.78197e-05	0.000151271	0.000378142	9.89222e-08	0.00163472	0.0101581	4.94611e-07	0.00815054	0.0498928
6.46827	20.4315	2.53933e-05	0.00010157	0.000253908	2.66528e-08	0.00192774	0.0137738	1.33264e-07	0.00960662	0.0672133
6.26292	20.6369	4.82357e-06	1.92942e-05	4.82348e-05	9.77909e-10	0.000883727	0.0106711	4.88955e-09	0.00441189	0.0523646
6.26292	21.0475	2.39845e-05	9.59352e-05	0.000239823	2.40638e-08	0.00180507	0.0136409	1.20319e-07	0.0089972	0.0665809
6.05758	21.2529	1.09543e-05	4.38165e-05	0.000109538	6.91511e-09	0.00116604	0.0113578	3.45756e-08	0.00581848	0.0556654
6.05758	21.6636	0.000109721	0.000438823	0.00109675	7.685e-07	0.00332651	0.0156145	3.8425e-06	0.0165369	0.0759414
5.85224	21.8689	7.03285e-05	0.000281288	0.000703093	2.38501e-07	0.00286826	0.0143269	1.1925e-06	0.0142702	0.0698423
5.85224	22.0742	0.000209475	0.000837672	0.00209304	2.11632e-06	0.00489063	0.0171297	1.05816e-05	0.024246	0.0830804
5.6469	22.2796	0.00022515	0.000900336	0.00224953	6.24439e-06	0.00477375	0.0165274	3.12216e-05	0.0236714	0.0802474
5.6469	22.4849	0.000682574	0.00272789	0.00680766	8.14842e-05	0.00787329	0.0197872	0.000407364	0.0388282	0.0955009
5.44156	22.6903	0.00110788	0.00442516	0.0110311	0.000445579	0.00816763	0.0194948	0.00222618	0.0402588	0.0941405
5.44156	22.8956	0.00265803	0.0105955	0.0263055	0.00259098	0.0124768	0.0230264	0.0128969	0.0610269	0.110467
5.03087	23.3063	0.0037246	0.0148264	0.0367059	0.00709934	0.0117998	0.0218406	0.0350594	0.0577858	0.10501
5.03087	23.5116	0.00588408	0.0233563	0.0574905	0.0156976	0.0157162	0.0251707	0.0763337	0.0764218	0.120269
3.1828	25.3597	0.0179133	0.0699667	0.166485	0.0400896	0.0238873	0.0176078	0.186088	0.114412	0.0853242
2.97746	25.3597	0.0122226	0.0481093	0.116367	0.0187497	0.0196945	0.0150084	0.090667	0.0950698	0.0730743
2.36143	25.9757	0.000106563	0.000426192	0.00106519	6.13432e-07	0.00316037	0.0138052	3.06716e-06	0.0157155	0.0673626
2.15609	25.9757	9.00168e-05	0.000360025	0.000899853	4.67387e-07	0.00275412	0.0120705	2.33693e-06	0.013705	0.0590829
1.12938	27.0024	0.00623066	0.0247207	0.060792	0.00272739	0.0197789	0.0228714	0.0135727	0.0954625	0.109755
1.12938	27.2078	0.00639967	0.0253856	0.0623986	0.00283155	0.0216627	0.0266639	0.0140885	0.10419	0.127044
0.718696	27.6185	0.000287339	0.00114893	0.00287018	2.64724e-06	0.0070016	0.02073	1.32362e-05	0.0345827	0.0998768
0.718696	27.8238	0.000729855	0.00291666	0.00727787	2.34716e-05	0.0102979	0.0236583	0.000117353	0.0505669	0.113364
0.513354	28.0292	0.00121933	0.00486963	0.0121356	8.76768e-05	0.0112313	0.0221372	0.000438318	0.0550583	0.106377
0.513354	28.2345	0.00311346	0.0124035	0.0307574	0.000551916	0.017665	0.0254719	0.00275695	0.0855925	0.121638
0.308013	28.4398	0.00452296	0.0179856	0.0444326	0.00129494	0.0198467	0.0252287	0.00646024	0.0957775	0.120532
0.308013	29.0559	0.0222047	0.0862177	0.202539	0.0303082	0.0445633	0.0354145	0.143406	0.205001	0.165914
0.102671	29.2612	0.0208639	0.0811618	0.191437	0.0279902	0.0433619	0.0351344	0.133027	0.19996	0.164692
0.102671	29.8772	0.0253589	0.0980338	0.228075	0.0309516	0.0520283	0.0385889	0.146269	0.23569	0.179658
0.308013	30.0826	0.039196	0.148555	0.330241	0.0656235	0.0633636	0.0412931	0.28872	0.280165	0.191214
0.308013	30.4933	0.0191015	0.0744867	0.176619	0.0178949	0.0428414	0.0348423	0.0866697	0.197767	0.163416
0.924038	31.1093	0.00244728	0.00975805	0.0242399	0.000228334	0.0173517	0.0261194	0.00114122	0.0841226	0.124578
1.12938	31.1093	0.00255921	0.0102029	0.0253374	0.000326812	0.0172768	0.0264352	0.00163314	0.0837711	0.126009
1.33472	31.3146	0.00298816	0.0119063	0.0295343	0.000982442	0.0134829	0.0217888	0.00490388	0.0658282	0.104771
1.74541	31.3146	0.00802851	0.0317782	0.0777664	0.00766093	0.0184316	0.0215156	0.0377952	0.089181	0.103511
1.95075	31.52	0.00939406	0.0371159	0.0904882	0.010607	0.0185662	0.0187	0.0520559	0.08981	0.0904352
2.36143	31.52	0.0152624	0.0598282	0.143464	0.0279659	0.023244	0.0199108	0.132918	0.111465	0.0960757
2.56677	31.7253	0.0112339	0.0442761	0.107394	0.0151908	0.0197937	0.0184365	0.0739378	0.0955314	0.0892041
2.77211	31.7253	0.0114083	0.0449532	0.108983	0.0156574	0.0201653	0.0195052	0.0761438	0.0972579	0.0941892
2.97746	31.9306	0.00585199	0.0232299	0.0571843	0.00409333	0.0150582	0.0184782	0.0203217	0.0733097	0.0893987
3.1828	31.9306	0.0050035	0.0198839	0.0490594	0.00289973	0.0149791	0.0199336	0.014426	0.0729351	0.0961814
4.41485	33.1627	0.0189564	0.0739353	0.175387	0.0178776	0.0405549	0.0350966	0.0865885	0.188074	0.164527
4.41485	33.368	0.00760523	0.0301197	0.0737931	0.00317286	0.0263119	0.0308029	0.0157772	0.12545	0.145608
5.23622	34.1894	0.00146935	0.00586622	0.0146096	8.18037e-05	0.0137053	0.023553	0.000408961	0.0668875	0.112882
5.23622	34.3948	0.00151377	0.00604319	0.0150486	9.63747e-05	0.0134717	0.022844	0.000481793	0.0657751	0.109629
5.44156	34.6001	0.00246979	0.00984754	0.0244607	0.000285625	0.016085	0.023869	0.00142742	0.0781624	0.114328
5.44156	34.8054	0.00301213	0.0120014	0.0297683	0.000402098	0.0171364	0.0233249	0.0020091	0.0831115	0.111836
5.6469	35.0108	0.0045349	0.0180328	0.0445479	0.000976692	0.0204098	0.0243563	0.00487523	0.0983926	0.116556
5.6469	35.8321	0.00720841	0.0285631	0.0700552	0.00419151	0.0217581	0.0213711	0.0208055	0.10463	0.102843
5.44156	36.0375	0.0068168	0.0270253	0.0663542	0.00496981	0.0193036	0.0190267	0.0246352	0.0932503	0.0919597
5.44156	36.2428	0.0071782	0.0284446	0.0697701	0.00647041	0.0185001	0.0179272	0.031989	0.0895012	0.0868212
5.23622	36.4482	0.00580208	0.0230333	0.056708	0.00494647	0.0152776	0.0155174	0.0245205	0.0743483	0.0754824
5.03087	36.4482	0.00427232	0.0169945	0.0420123	0.0027282	0.0129726	0.0142969	0.0135767	0.0633954	0.0696998
5.03087	36.6535	0.0039158	0.0155836	0.038561	0.00244604	0.0117409	0.0131281	0.0121785	0.0575034	0.0641372
5.85224	37.4749	0.00997772	0.0393913	0.0958805	0.0173956	0.0159833	0.0131505	0.0843287	0.0776827	0.0642442
5.85224	37.6802	0.00873459	0.0345406	0.084363	0.0133936	0.0146306	0.0121414	0.065403	0.0712837	0.0594223
6.67361	38.5016	0.0145761	0.0571911	0.137411	0.0367079	0.0203864	0.0159913	0.171537	0.0982838	0.0777206
6.67361	38.7069	0.011853	0.0466777	0.113022	0.0242183	0.0187261	0.0155732	0.115925	0.090557	0.0757462
7.49498	39.5283	0.0180815	0.0706078	0.167927	0.0277822	0.0375808	0.0302452	0.132091	0.175314	0.143125
7.49498	39.7336	0.0134974	0.053036	0.127821	0.0159825	0.0300042	0.0265977	0.0776789	0.142051	0.126744
8.31634	40.555	0.016513	0.0646208	0.154396	0.0118197	0.0453881	0.044616	0.0578816	0.208445	0.205221
8.31634	40.7603	0.0139777	0.0548876	0.132103	0.00703126	0.0452409	0.0460346	0.0347274	0.207831	0.211136
9.13771	41.5817	0.0164478	0.0643712	0.153829	0.012882	0.0480407	0.0507904	0.062963	0.219432	0.230677
9.13771	41.7871	0.00651042	0.0258211	0.0634502	0.00221626	0.0299805	0.041862	0.0110389	0.141945	0.193628
10.1644	42.8138	0.000427631	0.00170958	0.00426922	1.12394e-05	0.00588237	0.0167205	5.61961e-05	0.029112	0.0811562
10.3698	42.8138	0.000417923	0.00167079	0.00417245	9.67121e-06	0.00586519	0.0164311	4.83553e-05	0.0290278	0.0797936
10.5751	42.6084	0.000897984	0.00358776	0.00894852	4.18504e-05	0.00878032	0.0202786	0.000209237	0.0432317	0.0977837
11.6018	42.6084	0.00402066	0.0159987	0.0395771	0.00248847	0.0125088	0.0195539	0.0123889	0.0611802	0.0944157
11.8072	42.8138	0.00495079	0.0196758	0.0485527	0.00390966	0.0124377	0.0167705	0.019416	0.0608401	0.0813916
12.4232	42.8138	0.00267455	0.0106611	0.0264673	0.000939939	0.0117759	0.019373	0.00469207	0.0576712	0.0935734
12.6285	43.0191	0.00210485	0.00839644	0.0208763	0.000344296	0.0116054	0.0182845	0.00172046	0.0568541	0.0884935
12.8339	43.0191	0.00769491	0.0304712	0.0746361	0.00622755	0.018884	0.0204908	0.0308015	0.0912939	0.0987681
13.0392	43.2244	0.0113875	0.0448724	0.108793	0.0139473	0.0211913	0.0189709	0.0680388	0.102012	0.0916994
13.2445	43.2244	0.018507	0.0722269	0.171563	0.0367192	0.0267064	0.0205231	0.171586	0.127236	0.0989179
13.4499	43.4298	0.00632517	0.0250926	0.0616908	0.00430542	0.0156188	0.0169361	0.0213667	0.0759618	0.0821704
13.6552	43.4298	0.00382885	0.0152393	0.0377177	0.00157469	0.0124281	0.0172602	0.00785204	0.0607942	0.0836932
13.8606	43.6351	0.00029767	0.00119022	0.00297327	9.36606e-06	0.00383064	0.0133218	4.68296e-05	0.0190262	0.0650607
14.0659	43.6351	7.78251e-05	0.000311269	0.000778016	4.81508e-07	0.00261743	0.0139667	2.40754e-06	0.013028	0.0681308
14.4766	44.0458	5.37009e-05	0.000214789	0.000536898	1.77023e-07	0.00204187	0.0114277	8.85115e-07	0.0101734	0.056001
14.6819	44.0458	0.000162666	0.000650529	0.00162564	1.7903e-06	0.00349757	0.0137337	8.95148e-06	0.017382	0.0670226
15.0926	44.4565	0.000658665	0.00263241	0.00656981	4.45219e-05	0.00620242	0.0158847	0.000222592	0.0306786	0.0772172
15.298	44.4565	0.00132439	0.00528847	0.0131757	0.000182827	0.00876763	0.0186304	0.000913847	0.0431702	0.09011
15.7086	44.8672	0.0044038	0.0175145	0.0432826	0.00149556	0.0174196	0.0242253	0.00745847	0.0844414	0.115957
15.914	44.8672	0.00752801	0.0298169	0.0730666	0.00466538	0.0227925	0.0277643	0.0231385	0.109393	0.13201
16.3247	45.2779	0.00750308	0.0297192	0.0728321	0.00324801	0.0256792	0.0315818	0.0161488	0.12258	0.149066
16.53	45.2779	0.0258821	0.0999829	0.23223	0.0130122	0.0763309	0.0684214	0.0635844	0.327807	0.299165
16.7354	45.4832	0.00878742	0.0347471	0.084855	0.0014531	0.0467007	0.0582618	0.00724729	0.213899	0.260469
16.9407	45.4832	0.0113742	0.0448209	0.108672	0.00653814	0.0359947	0.0396765	0.03232	0.168441	0.184323
17.146	45.6885	0.00571116	0.0226751	0.0558397	0.00181711	0.0255356	0.0333454	0.00905702	0.121928	0.156853
17.3514	45.6885	0.0138378	0.0543486	0.130858	0.0130262	0.0376487	0.038638	0.063651	0.175607	0.179869
17.5567	45.8939	0.0101239	0.0399605	0.0972265	0.00307469	0.0397081	0.0446187	0.0152917	0.184458	0.205233
17.9674	45.8939	0.0264326	0.102031	0.236579	0.0278305	0.0605798	0.0534518	0.132308	0.269484	0.241417
18.1727	46.0992	0.0198473	0.0773156	0.182921	0.0129271	0.0533628	0.0492429	0.0631783	0.24106	0.224367
21.0475	46.0992	0.0221478	0.0860038	0.202072	0.0381488	0.0487177	0.0481389	0.177764	0.222215	0.219837
21.4582	46.5099	0.0121955	0.0480044	0.116122	0.00751682	0.036119	0.0416661	0.0370937	0.168981	0.192797
21.6636	46.5099	0.0156164	0.0611864	0.146571	0.014477	0.0397112	0.0429977	0.0705549	0.184471	0.198426
22.8956	47.742	0.0396869	0.150307	0.333566	0.0755792	0.0633657	0.0434032	0.325141	0.280174	0.200134
23.101	47.742	0.0422637	0.15946	0.350678	0.0813979	0.0666469	0.0451085	0.345456	0.29256	0.207279
23.3063	47.9473	0.030338	0.116461	0.2667	0.0595044	0.0524957	0.0410291	0.265315	0.237575	0.190092
23.5116	47.9473	0.0354452	0.135074	0.304151	0.0940766	0.0536007	0.0420554	0.387166	0.242013	0.194446
23.717	48.1527	0.0254446	0.0983531	0.228757	0.0537421	0.0418848	0.03799	0.24258	0.193724	0.17708
23.9223	48.1527	0.0290888	0.111864	0.257204	0.0689144	0.0454426	0.0400036	0.300989	0.208672	0.185721
24.1277	48.358	0.0166827	0.0652698	0.155869	0.0225855	0.0352734	0.0370838	0.108441	0.165299	0.173166
24.5383	48.358	0.0197707	0.0770251	0.182275	0.021294	0.0454432	0.044137	0.102486	0.208675	0.203215
24.949	35.0108	0.0106273	0.0419195	0.10185	0.00583104	0.0330835	0.0303021	0.0288605	0.1557	0.143379
24.5383	35.0108	0.0105282	0.0415342	0.100942	0.0092123	0.0294266	0.0285216	0.0453238	0.13947	0.135416
24.333	35.2161	0.0125371	0.0493262	0.119205	0.0152203	0.0295624	0.0287427	0.0740772	0.140077	0.136407
22.8956	35.2161	0.00445833	0.0177301	0.0438091	0.00213234	0.0181884	0.0315627	0.0106224	0.0880436	0.148981
22.6903	35.4215	0.00488094	0.0194	0.0478811	0.00171941	0.0234144	0.0369209	0.0085715	0.112246	0.17246
22.2796	35.4215	0.00652387	0.025874	0.0635778	0.00157596	0.031794	0.0424101	0.00785835	0.150006	0.195947
22.0742	35.2161	0.00450023	0.0178957	0.0442134	0.00066993	0.0275665	0.0405389	0.00334578	0.131119	0.188005
20.6369	35.2161	0.0261553	0.101	0.234391	0.0186503	0.0630623	0.054182	0.090203	0.279017	0.244339
20.4315	35.0108	0.0229278	0.0889364	0.208466	0.0172353	0.057718	0.0518165	0.0835763	0.258338	0.234834
20.0208	35.0108	0.0310898	0.11922	0.272351	0.0468017	0.0627804	0.0544462	0.214318	0.277941	0.245394
19.8155	34.8054	0.0296169	0.11381	0.261234	0.0550134	0.0569405	0.0519443	0.247653	0.255282	0.23535
19.4048	34.8054	0.0413915	0.156371	0.34495	0.122715	0.0624528	0.0548981	0.467842	0.276688	0.247194
19.1995	34.6001	0.0358274	0.136455	0.306865	0.0978332	0.0561441	0.0528771	0.398836	0.252138	0.239109
18.7888	34.6001	0.0456621	0.171414	0.372363	0.151283	0.0645428	0.0576761	0.528166	0.284643	0.258174
18.5834	34.3948	0.0339751	0.129747	0.293598	0.0787001	0.0595671	0.0572885	0.336128	0.265559	0.256651
18.3781	34.3948	0.0382775	0.145268	0.323964	0.0882558	0.0672235	0.060822	0.368458	0.294713	0.270419
18.1727	34.1894	0.0300771	0.115502	0.264727	0.033923	0.0671267	0.0606836	0.159391	0.294352	0.269885
17.7621	34.1894	0.046344	0.173796	0.376593	0.0622256	0.0883623	0.0678858	0.275818	0.368806	0.297179
17.5567	33.9841	0.0527252	0.195824	0.414178	0.128668	0.0886151	0.0661058	0.482137	0.369634	0.290532
17.3514	33.9841	0.0527294	0.195839	0.414202	0.0917319	0.0929312	0.0685266	0.379721	0.383544	0.299555
17.146	33.7787	0.0415054	0.156775	0.345702	0.0630852	0.0786132	0.0636609	0.279104	0.335825	0.281297
16.9407	33.7787	0.0457815	0.171832	0.373107	0.0960646	0.0801267	0.065644	0.393382	0.34108	0.288797
16.7354	33.5734	0.0428081	0.161384	0.354219	0.124896	0.0652438	0.0598536	0.473183	0.28729	0.266671
16.53	33.5734	0.0497881	0.185745	0.397327	0.173661	0.0681875	0.0625181	0.560041	0.298298	0.276938
16.1193	33.1627	0.0367325	0.139719	0.313242	0.09623	0.0583729	0.0567527	0.393895	0.260903	0.254542
15.914	33.1627	0.037334	0.141883	0.31744	0.0820665	0.0661244	0.0612741	0.347744	0.290602	0.272163
15.7086	32.9574	0.0351886	0.134146	0.302322	0.0438252	0.0718033	0.061409	0.201907	0.311573	0.272682
15.5033	32.9574	0.0401045	0.151796	0.336378	0.0472714	0.0798496	0.0648428	0.21626	0.340122	0.285777
14.8873	32.3413	0.044887	0.1687	0.367506	0.0736903	0.0840414	0.0622474	0.318392	0.354444	0.275902
14.6819	32.3413	0.037754	0.143391	0.320354	0.0517496	0.0788787	0.0617528	0.234563	0.33675	0.274004
14.0659	31.7253	0.0327906	0.125436	0.284961	0.0483378	0.0621314	0.0540021	0.220655	0.275457	0.24362
14.0659	31.52	0.028793	0.110773	0.254936	0.0405173	0.0565726	0.0517118	0.187913	0.253831	0.234411
13.6552	31.1093	0.0282453	0.10875	0.250718	0.0521141	0.0541679	0.0511952	0.236036	0.244282	0.232319
13.6552	30.9039	0.0219104	0.0851096	0.200115	0.0313593	0.0483649	0.0489649	0.148079	0.220766	0.223229
13.2445	30.4933	0.0227103	0.0881192	0.206688	0.0225013	0.0544728	0.0516089	0.108054	0.2455	0.233994
13.2445	30.2879	0.0191875	0.0748129	0.177347	0.0144192	0.0505568	0.0494402	0.0702803	0.229727	0.225174
13.0392	30.0826	0.0288633	0.111032	0.255476	0.0386097	0.0590036	0.0515677	0.179748	0.263365	0.233828
13.0392	29.6719	0.0285559	0.109898	0.253113	0.0484567	0.0533448	0.0473699	0.221143	0.240988	0.216667
12.8339	29.4665	0.0435945	0.164157	0.35929	0.115597	0.0632629	0.0510299	0.449607	0.279782	0.231649
12.8339	28.6452	0.0177358	0.0692902	0.164961	0.0261095	0.0381966	0.042635	0.124533	0.17797	0.196896
12.6285	28.4398	0.0232103	0.0899969	0.21077	0.0352721	0.0477178	0.0484808	0.165293	0.218102	0.221242
12.6285	27.0024	0.0224716	0.087222	0.204733	0.0465372	0.0367922	0.0411296	0.213222	0.171903	0.190519
12.8339	26.7971	0.0119898	0.0472078	0.114262	0.0135	0.026124	0.034926	0.0659099	0.124599	0.163782
12.8339	25.9757	0.0152622	0.0598275	0.143462	0.0114822	0.0419299	0.0456918	0.0562626	0.193915	0.20971
13.0392	25.7704	0.0146023	0.057292	0.137643	0.0132392	0.0399491	0.0428789	0.0646669	0.185488	0.197925
13.0392	25.5651	0.0220915	0.0857919	0.201608	0.0360607	0.0486729	0.0463683	0.168727	0.222031	0.212522
13.2445	25.3597	0.0195416	0.0761568	0.180343	0.0312449	0.0444344	0.0435008	0.147572	0.204461	0.200544
13.2445	25.1544	0.0225465	0.0875034	0.205346	0.0327266	0.0502079	0.0463464	0.154127	0.228307	0.212431
13.4499	24.949	0.015996	0.0626414	0.149892	0.0124035	0.0430605	0.0431622	0.0606767	0.198691	0.199119
13.4499	24.7437	0.0196303	0.0764931	0.181092	0.0193964	0.0474677	0.0453324	0.0936824	0.217071	0.208213
13.6552	24.5383	0.0190858	0.0744268	0.176485	0.0239729	0.042813	0.0423238	0.114804	0.197648	0.195582
13.6552	24.333	0.0288131	0.110847	0.25509	0.0591557	0.0494824	0.0442895	0.263958	0.225346	0.203854
14.4766	23.5116	0.0306668	0.117668	0.269177	0.0689024	0.0470219	0.0398413	0.300945	0.215229	0.185027
14.6819	23.5116	0.0203713	0.0792997	0.187321	0.0304079	0.0386688	0.0366876	0.14385	0.180001	0.171449
15.0926	23.101	0.0174565	0.0682251	0.162559	0.0182818	0.0384	0.0391373	0.0884805	0.178846	0.182013
15.298	23.101	0.0123754	0.0487005	0.117747	0.00799329	0.032589	0.0364908	0.0394117	0.15352	0.170595
15.5033	22.8956	0.0145403	0.0570533	0.137094	0.0134545	0.0344623	0.0391655	0.065693	0.161754	0.182134
15.7086	22.8956	0.0142475	0.0559268	0.1345	0.0203862	0.0309724	0.0369912	0.0982829	0.146361	0.172765
15.914	22.6903	0.0192829	0.075175	0.178155	0.0460467	0.0345657	0.0412017	0.211186	0.162207	0.190826
16.3247	22.6903	0.0219523	0.0852677	0.200461	0.0733769	0.0320124	0.0387089	0.317264	0.150972	0.180174
16.53	22.4849	0.0255684	0.0988144	0.229741	0.0934476	0.0398267	0.0452262	0.385181	0.184965	0.20777
17.146	22.4849	0.0164306	0.0643056	0.153679	0.0270461	0.0403108	0.0442821	0.128771	0.187033	0.203823
17.3514	22.2796	0.0214663	0.083436	0.196444	0.0217693	0.0549085	0.0514071	0.104681	0.247236	0.233178
19.4048	22.2796	0.0455044	0.170862	0.371379	0.133375	0.0685327	0.0576542	0.492808	0.299577	0.258088
19.6101	22.4849	0.0397834	0.150651	0.334217	0.0929919	0.0643276	0.0554756	0.383737	0.283828	0.24949
20.4315	22.4849	0.0414397	0.156542	0.345269	0.0608665	0.0785842	0.0665487	0.270591	0.335723	0.292192
20.6369	22.6903	0.031877	0.122101	0.278218	0.0542649	0.0644434	0.0606157	0.24467	0.284266	0.269622
21.2529	22.6903	0.0439296	0.165337	0.361434	0.115579	0.0701301	0.0634269	0.449559	0.305464	0.280407
21.4582	22.8956	0.0276729	0.106632	0.246283	0.0410823	0.0567001	0.0569029	0.190318	0.254334	0.255134
21.8689	22.8956	0.0250016	0.0967007	0.225223	0.0369697	0.0571785	0.0579267	0.172671	0.256219	0.259157
22.0742	23.101	0.0178331	0.0696612	0.165797	0.0247279	0.0470936	0.0523523	0.118251	0.215526	0.236997
22.2796	23.101	0.0197031	0.0767689	0.181705	0.0290686	0.0495215	0.0530917	0.137868	0.225506	0.239972
22.4849	23.3063	0.016712	0.0653817	0.156123	0.0189083	0.0438257	0.0483284	0.0914071	0.201909	0.220616
22.8956	23.3063	0.0210827	0.0819885	0.193259	0.0176319	0.0515346	0.0507365	0.0854373	0.233694	0.230457
23.101	23.5116	0.0208702	0.0811857	0.191489	0.0203482	0.0484464	0.0474553	0.0981068	0.221101	0.21702
23.3063	23.5116	0.024499	0.0948232	0.221194	0.0303086	0.0520956	0.049216	0.143408	0.235961	0.224257
23.5116	23.717	0.0264811	0.102211	0.236961	0.0502048	0.0492969	0.0469631	0.228294	0.224588	0.214986
23.717	23.717	0.0312993	0.119987	0.273917	0.0736616	0.0526325	0.0492986	0.318288	0.238126	0.224595
23.9223	23.9223	0.0329026	0.125845	0.285782	0.0971089	0.0497102	0.0481167	0.396611	0.226277	0.219745
24.1277	23.9223	0.0371324	0.141158	0.316037	0.123077	0.0528612	0.05112	0.468738	0.239046	0.232014
24.5383	24.333	0.029235	0.112403	0.258322	0.0843415	0.0469497	0.0514637	0.355455	0.21493	0.233407
24.7437	24.333	0.0314645	0.120592	0.27515	0.0937075	0.0517783	0.0556457	0.386002	0.23468	0.250164
25.1544	24.7437	0.0222354	0.0863333	0.202792	0.0237701	0.0530913	0.0580854	0.113876	0.23997	0.259779
25.3597	24.7437	0.0276483	0.106541	0.246091	0.032389	0.0620014	0.062646	0.152637	0.274958	0.277427
27.6185	27.0024	0.0440531	0.165771	0.362222	0.135347	0.0601796	0.0463216	0.497114	0.267935	0.212328
27.6185	27.2078	0.0341311	0.130313	0.294726	0.102116	0.0504837	0.0420451	0.411748	0.22943	0.194403
27.8238	27.4131	0.0330599	0.126418	0.286934	0.104452	0.0491764	0.0420118	0.418613	0.224095	0.194262
27.8238	27.6185	0.0235851	0.0914025	0.213816	0.0551425	0.0405846	0.0382243	0.248167	0.1882	0.178089
28.0292	27.8238	0.0243698	0.0943401	0.220155	0.0515689	0.0425403	0.03913	0.233833	0.196497	0.181981
28.0292	28.0292	0.0161697	0.0633069	0.151408	0.0186369	0.0357686	0.0359935	0.0901401	0.167457	0.168435
28.2345	28.2345	0.0192004	0.0748618	0.177457	0.0196332	0.0402911	0.0378858	0.0947846	0.186949	0.17663
28.2345	28.6452	0.0111031	0.0437682	0.106201	0.00721816	0.0299713	0.0338138	0.0356387	0.141904	0.158912
28.4398	28.8505	0.0167637	0.0655795	0.156572	0.0187339	0.0358663	0.0375204	0.0905934	0.167882	0.175053
28.4398	31.3146	0.0137534	0.0540232	0.130106	0.0121307	0.0396635	0.0434153	0.0593711	0.184267	0.200185
28.2345	31.52	0.00830699	0.0328683	0.0803729	0.00321377	0.0318384	0.0393159	0.0159795	0.150203	0.182779
28.2345	31.9306	0.0103391	0.0407983	0.0992054	0.00398055	0.0351095	0.0392088	0.0197656	0.164584	0.182319
28.0292	32.136	0.00912305	0.0360582	0.0879753	0.00489313	0.0300881	0.0356463	0.0242583	0.142425	0.166924
28.0292	32.3413	0.0139223	0.0546743	0.13161	0.0150201	0.0340738	0.0366572	0.0731293	0.160052	0.171317
27.8238	32.5467	0.0132046	0.0519058	0.125202	0.0176639	0.0297111	0.0337725	0.0855871	0.140742	0.15873
27.8238	32.752	0.0193665	0.0754924	0.178863	0.0403986	0.034646	0.0355213	0.187407	0.162558	0.16638
27.4131	33.1627	0.00905684	0.0357996	0.0873604	0.00792602	0.0256874	0.0315148	0.0390846	0.122618	0.148769
27.4131	33.368	0.012241	0.0481806	0.116534	0.0116351	0.0316953	0.0341782	0.0569962	0.149569	0.16051
26.5918	34.1894	0.018401	0.0718239	0.170659	0.0233841	0.0356778	0.0321833	0.112108	0.167062	0.151728
26.3864	34.1894	0.0149305	0.0585537	0.140542	0.015233	0.0323714	0.0299655	0.0741373	0.15256	0.141878
25.9757	34.6001	0.0147835	0.0579887	0.139245	0.0129593	0.0362858	0.0318075	0.0633317	0.169706	0.150066
25.7704	34.6001	0.0119141	0.0469143	0.113575	0.00747168	0.0340118	0.0306338	0.0368739	0.15978	0.144856
25.5651	34.8054	0.0111455	0.0439329	0.106588	0.00478062	0.0353357	0.0315863	0.0237052	0.16557	0.149086
25.1544	34.8054	0.00907462	0.0358691	0.0875256	0.00327067	0.0318545	0.0297852	0.0162609	0.150274	0.141073
47.1634	32.7146	0.0188923	0.0736917	0.174843	0.0184952	0.0449923	0.0419648	0.0894781	0.206794	0.194063
46.6778	33.2002	0.0183464	0.0716162	0.170193	0.015265	0.047628	0.0445132	0.0742888	0.217732	0.204791
28.4398	30.5909	0.0136715	0.0537076	0.129376	0.00903086	0.0415821	0.0437503	0.0444455	0.192441	0.201593
28.4398	29.5742	0.0106822	0.042133	0.102353	0.008221	0.0301457	0.0380288	0.0405181	0.142682	0.177247
44.9699	35.7295	0.00962135	0.0380024	0.0925913	0.00766153	0.0288628	0.032003	0.0377981	0.136946	0.150931
44.1485	36.7562	0.00154342	0.00616134	0.0153416	0.000102772	0.0144336	0.0283507	0.000513767	0.070349	0.134648
43.3271	37.7829	0.0100798	0.039789	0.0968209	0.00899687	0.0269925	0.0301978	0.0442809	0.128529	0.142914
49.3847	27.9871	0.00405647	0.0161405	0.039924	0.000929154	0.0177154	0.0231724	0.00463832	0.0858286	0.111137
49.3847	28.9831	0.00615284	0.0244144	0.0600515	0.00297156	0.0224414	0.027435	0.0147815	0.107778	0.130527
49.3847	29.9552	0.00501532	0.0199306	0.049173	0.00125487	0.0225957	0.0331418	0.00626077	0.108488	0.155957
48.5633	24.5383	0.014311	0.0561713	0.135064	0.0280618	0.0239863	0.0289076	0.133349	0.114865	0.137147
46.5099	17.7414	0.00777619	0.0307898	0.0753996	0.00704247	0.0224409	0.0311997	0.0347821	0.107776	0.147371
46.5099	18.5834	0.00162755	0.00649646	0.0161725	0.000193609	0.0133689	0.0297437	0.000967723	0.0652851	0.140888
46.5099	19.4254	0.00636282	0.0252406	0.0620485	0.0022609	0.0281584	0.0406606	0.0112603	0.133784	0.188524
27.1507	26.5346	0.0427689	0.161246	0.353966	0.100796	0.0624496	0.0499344	0.407813	0.276676	0.227192
26.4891	25.8731	0.0320688	0.122802	0.279639	0.0363249	0.0698707	0.0596785	0.169876	0.304512	0.265991
25.8275	25.2115	0.0402013	0.15214	0.337028	0.0839499	0.07308	0.0644645	0.354136	0.316194	0.284346
42.1977	39.323	0.0148516	0.0582505	0.139846	0.0127952	0.0385078	0.0357999	0.0625485	0.179309	0.167593
42.7111	11.2938	0.00555247	0.0220496	0.0543227	0.00280849	0.0182883	0.0286284	0.0139743	0.0885111	0.135895
41.3764	40.3497	0.0123502	0.0486032	0.11752	0.00655426	0.0398204	0.0463777	0.0323988	0.184938	0.21256
41.3389	10.127	0.00411876	0.016387	0.040527	0.000666382	0.0247908	0.0415828	0.00332808	0.118538	0.192444
41.8245	10.6126	0.00101612	0.00405912	0.0101211	3.27219e-05	0.0146859	0.036375	0.0001636	0.0715457	0.170093
43.5977	11.975	0.00419725	0.0166975	0.0412864	0.00154101	0.0168822	0.025226	0.00768453	0.0819167	0.12052
44.0833	12.4606	0.00155307	0.00619978	0.015437	0.000102401	0.0134058	0.0257544	0.000511913	0.065461	0.122922
27.0024	33.7787	0.0108667	0.0428501	0.104042	0.00681873	0.0305147	0.0322998	0.0336903	0.144326	0.152243
34.6828	46.7153	0.0103788	0.040953	0.0995707	0.00453123	0.0371622	0.042385	0.0224784	0.173505	0.19584
32.5613	5.45615	0.000138338	0.000553252	0.00138263	2.85968e-06	0.00200417	0.00477443	1.42983e-05	0.00998615	0.0236748
33.1627	6.05758	4.04476e-06	1.6179e-05	4.0447e-05	4.78592e-09	0.000238764	0.00213614	2.39296e-08	0.00119333	0.0106413
33.7641	6.65902	1.49098e-08	5.96394e-08	1.49098e-07	4.52657e-14	2.83757e-05	0.00199001	2.26329e-13	0.000141871	0.00991585
25.9757	49.3847	0.00308789	0.0123021	0.0305079	0.000353985	0.0219251	0.036698	0.00176885	0.1054	0.171494
35.8997	47.1935	0.00588952	0.0233777	0.0575423	0.00307732	0.0201963	0.0288724	0.0153047	0.0974019	0.136989
29.0584	50.6168	0.00327953	0.0130623	0.0323768	0.000764429	0.015846	0.0230614	0.0038171	0.0770346	0.110628
28.232	50.6168	0.00500998	0.0199095	0.0491216	0.00179852	0.0193803	0.0233629	0.00896465	0.0936075	0.112011
26.8998	50.1034	0.0133233	0.0523642	0.126265	0.0153972	0.0316058	0.0314861	0.0749141	0.149172	0.148642
23.6143	35.2161	0.00950206	0.0375372	0.0914881	0.0111401	0.0218826	0.0277517	0.0546201	0.105204	0.131954
22.5224	47.3687	0.0382112	0.145031	0.323508	0.0752354	0.0650078	0.0459402	0.323918	0.2864	0.210743
22.0368	46.8831	0.0146983	0.057661	0.138492	0.012043	0.0419384	0.0432697	0.058951	0.193951	0.199572
13.8326	7.11223	0.00751661	0.0297722	0.0729594	0.00665227	0.0161586	0.015469	0.0328776	0.0785094	0.0752537
14.3739	6.57094	0.0222795	0.0864992	0.203155	0.0579314	0.027561	0.0172451	0.259175	0.131095	0.0836224
14.9152	6.02965	0.000196355	0.000785219	0.00196205	4.11733e-06	0.00354234	0.0125293	2.05865e-05	0.0176032	0.0612781
20.0208	22.4849	0.0393135	0.148975	0.331039	0.0632809	0.0724459	0.0616812	0.279851	0.313903	0.273729
21.3555	35.2161	0.0141917	0.0557118	0.134005	0.00709567	0.0463565	0.0484053	0.0350415	0.212473	0.220932
18.7913	22.2796	0.0496267	0.185188	0.396379	0.169069	0.0644606	0.0510103	0.554663	0.284331	0.231569
17.9649	22.2796	0.0272287	0.104986	0.242822	0.0385478	0.0573023	0.0499108	0.179481	0.256706	0.227096
20.4011	46.0992	0.0174515	0.0682062	0.162516	0.019624	0.0471159	0.0487599	0.0947418	0.215618	0.222388
19.5461	46.0992	0.0218707	0.0849604	0.199788	0.0344262	0.046426	0.0475259	0.161596	0.212761	0.217311
18.7454	46.0992	0.0222423	0.0863592	0.202849	0.0333673	0.0483057	0.0492471	0.156949	0.220523	0.224384
33.5515	51.8488	0.00198096	0.00790352	0.0196571	0.000490817	0.00979295	0.0171216	0.00245201	0.0481307	0.0830422
32.6493	51.8488	0.00349439	0.0139142	0.0344686	0.000588396	0.0177147	0.0240245	0.002939	0.0858254	0.11504
31.7472	51.8488	0.00436176	0.0173483	0.0428766	0.00223373	0.0157504	0.0229764	0.0111255	0.0765831	0.110237
11.2938	8.8297	0.000208183	0.000832508	0.00208015	1.54392e-05	0.00444775	0.0162602	7.71938e-05	0.0220675	0.0789884
9.92161	9.99654	5.56028e-05	0.000222395	0.000555908	9.34265e-08	0.00297745	0.0160841	4.67133e-07	0.0148106	0.0781585
10.4072	9.51093	9.60971e-05	0.000384341	0.000960612	3.56555e-07	0.00331681	0.0148592	1.78277e-06	0.0164889	0.0723675
9.24038	10.8831	0.00114538	0.00457473	0.0114029	0.00116471	0.00494195	0.0162197	0.00581183	0.0244982	0.0787975
21.1368	0.308013	4.74452e-05	0.000189769	0.000474365	1.31304e-07	0.00224244	0.0126675	6.5652e-07	0.0111687	0.0619385
21.7797	0.308013	0.000234762	0.000938764	0.00234548	8.00685e-06	0.00371963	0.0123599	4.00337e-05	0.0184785	0.060468
6.87895	17.7621	6.62344e-05	0.000264915	0.000662174	2.03727e-07	0.00288915	0.0153249	1.01864e-06	0.0143736	0.074572
19.9182	0.102671	8.30626e-05	0.000332215	0.000830358	4.62767e-07	0.00264131	0.0124725	2.31383e-06	0.0131462	0.0610064
18.7888	0.308013	0.00242465	0.00966811	0.0240179	0.000440024	0.0130684	0.022502	0.00219845	0.0638525	0.108057
14.0659	23.9223	0.0324595	0.124229	0.282525	0.0767228	0.0482594	0.040633	0.329192	0.220332	0.188406
6.67361	18.8914	0.0001891	0.000756214	0.00188961	2.49899e-06	0.00348075	0.0126517	1.24949e-05	0.0172989	0.0618632
17.5567	0.924038	0.00146975	0.00586781	0.0146136	0.000146589	0.0109435	0.0216296	0.00073276	0.0536749	0.104037
6.46827	20.0208	2.38328e-05	9.53282e-05	0.000238306	3.19981e-08	0.00157783	0.0115732	1.5999e-07	0.00786763	0.0566992
15.1953	32.6493	0.051194	0.190583	0.405489	0.103068	0.0882983	0.0645394	0.414561	0.368597	0.28463
8.72703	41.171	0.0292374	0.112412	0.258341	0.0685941	0.061214	0.053846	0.299805	0.271931	0.242996
11.0885	42.6084	0.000691082	0.00276186	0.00689228	2.68304e-05	0.00802514	0.0194667	0.000134146	0.0395665	0.0940099
7.90566	40.1443	0.0158481	0.0620749	0.1486	0.0152149	0.0365479	0.0350922	0.0740519	0.170843	0.164508
14.3739	32.0333	0.0328332	0.125592	0.285274	0.0452708	0.0688388	0.0574419	0.207956	0.300709	0.257254
7.08429	39.1176	0.0143581	0.0563525	0.135481	0.0281503	0.0282126	0.0240532	0.133747	0.134027	0.115171
9.65106	42.3004	0.00327654	0.0130505	0.0323476	0.000781305	0.0173977	0.0294052	0.00390126	0.0843386	0.139375
5.6469	35.4215	0.00589567	0.0234019	0.0576011	0.00210867	0.0218267	0.0230731	0.010505	0.104946	0.110681
6.26292	38.0909	0.0118986	0.0468541	0.113435	0.0248326	0.0170506	0.0133856	0.118729	0.0827086	0.0653648
5.44156	37.0642	0.00653889	0.0259331	0.0637204	0.00730592	0.013807	0.0130311	0.0360664	0.0673714	0.0636744
12.6285	27.7211	0.0173238	0.067719	0.161416	0.019759	0.0384461	0.042632	0.09537	0.179044	0.196884
12.8339	26.3864	0.0122943	0.0483868	0.117015	0.0130116	0.0305617	0.0392719	0.0635813	0.144535	0.18259
3.56555	24.977	0.00857865	0.033931	0.0829095	0.00924242	0.0168666	0.0183009	0.0454696	0.0818436	0.0885702
4.10684	24.4357	0.000146376	0.000585392	0.00146293	1.94647e-06	0.00394656	0.0180584	9.73234e-06	0.019598	0.0874353
4.64812	23.8944	0.00228748	0.0091228	0.0226714	0.00219459	0.0100816	0.0221803	0.0109313	0.049524	0.106576
4.82553	33.7787	0.00254843	0.01016	0.0252317	0.000643185	0.013641	0.0231161	0.00321236	0.0665813	0.110879
4.04163	32.7895	0.0056034	0.0222504	0.0548097	0.00368905	0.0155442	0.0226594	0.0183275	0.075609	0.108781
3.55602	32.3039	0.0015559	0.00621107	0.015465	0.000149624	0.010654	0.0192651	0.000747927	0.0522823	0.0930708
12.8339	29.0559	0.0317581	0.121666	0.277334	0.0743202	0.0513836	0.0470173	0.320651	0.233083	0.21521
2.66944	25.6677	0.00194773	0.00777127	0.0193299	0.00047557	0.00802798	0.0130643	0.0023759	0.0395803	0.0638328
1.64273	26.4891	0.00762105	0.0301817	0.0739418	0.00409415	0.0210092	0.0209205	0.0203257	0.101169	0.100759
0.616025	30.8013	0.0118885	0.0468153	0.113344	0.00872538	0.0332801	0.0320576	0.0429654	0.156566	0.151172
10.3072	35.3511	0.0229959	0.0891921	0.209022	0.0126207	0.0772063	0.0818617	0.0617148	0.330895	0.347044
38.1907	26.7545	0.0348868	0.133053	0.300164	0.0842989	0.0584549	0.0624734	0.355312	0.261224	0.276767
45.2419	33.3456	0.0350271	0.133561	0.301168	0.0406724	0.0729369	0.0592767	0.188574	0.315678	0.264429
44.4271	29.7528	0.0260721	0.10069	0.233734	0.0577345	0.0480603	0.0470537	0.258403	0.219513	0.215361
28.9901	25.5718	0.0472773	0.177048	0.382315	0.10523	0.0862719	0.0769745	0.420872	0.36191	0.330079
37.2577	33.2439	0.0362263	0.137895	0.309684	0.109145	0.0460208	0.0401168	0.432021	0.211078	0.186205
25.2371	14.0969	0.0492956	0.184045	0.394427	0.0671703	0.107345	0.0948574	0.294515	0.426941	0.389618
30.2597	23.2795	0.0227652	0.0883257	0.207138	0.020913	0.0564581	0.0604077	0.100724	0.253379	0.268818
36.2397	11.4524	0.0241063	0.0933544	0.218032	0.0801461	0.0381699	0.0480343	0.341147	0.177855	0.219406
1.17138	27.6935	0.00311835	0.012423	0.0308052	0.000222098	0.0243343	0.0347096	0.00111007	0.116455	0.162836
0.978987	28.2108	0.00807759	0.0319704	0.0782262	0.00242702	0.0318477	0.0345735	0.0120842	0.150243	0.162241
1.59611	27.1428	0.043835	0.165004	0.36083	0.127496	0.0570673	0.0394012	0.479393	0.255781	0.183144
0.703466	28.7703	0.0240969	0.0933192	0.217957	0.029552	0.0478614	0.0361093	0.140031	0.218694	0.168939
2.31305	26.379	0.00224641	0.00895946	0.0222679	0.000333688	0.0135759	0.0244775	0.00166748	0.0662711	0.117109
0.57101	29.5197	0.0427847	0.161302	0.354068	0.102838	0.0664509	0.0434976	0.413885	0.291826	0.200531
2.82794	26.1808	0.00104316	0.00416699	0.0103893	8.48326e-05	0.010032	0.0246934	0.000424101	0.0492844	0.118094
3.13267	25.7507	0.0117954	0.0464543	0.112499	0.017449	0.0200546	0.0212733	0.0845794	0.0967438	0.102391
0.703153	30.3818	0.0488931	0.182654	0.39204	0.140434	0.0657168	0.0419131	0.507752	0.289071	0.193844
3.69966	25.6229	0.0232401	0.0901086	0.211012	0.0666965	0.0298784	0.0316615	0.292745	0.141489	0.149419
4.27079	25.1671	0.00252939	0.0100844	0.0250451	0.000214729	0.0205434	0.0421914	0.00107325	0.0990117	0.195022
1.11343	30.6538	0.0109575	0.043203	0.104872	0.00481616	0.0372311	0.0369805	0.02388	0.173803	0.172718
4.84652	24.5945	0.00746062	0.0295527	0.0724324	0.00220856	0.0391182	0.0870828	0.0110006	0.181931	0.364596
5.31827	24.0114	0.014154	0.0555668	0.13367	0.014171	0.0360188	0.0404349	0.0691019	0.168545	0.187562
1.55333	30.9319	0.00591528	0.0234792	0.0577881	0.00317223	0.0223752	0.0292729	0.0157741	0.107474	0.138783
5.47948	23.4072	0.00826523	0.0327049	0.0799824	0.00725512	0.0270116	0.0330336	0.0358188	0.128615	0.155481
2.15168	31.0203	0.018385	0.0717628	0.170522	0.039669	0.0287524	0.0266646	0.18429	0.136451	0.127047
5.86033	22.8815	0.00476944	0.0189596	0.0468081	0.000909442	0.0236463	0.0309325	0.00454007	0.113309	0.146184
2.71774	31.2761	0.0255757	0.0988419	0.2298	0.0774025	0.0306261	0.0245867	0.331585	0.144822	0.117607
6.02211	22.4245	0.00227204	0.00906139	0.0225197	0.000267107	0.0155157	0.026113	0.00133492	0.0754743	0.124549
3.18826	31.4963	0.0159061	0.0622971	0.149107	0.0301174	0.0253838	0.0249492	0.142556	0.121238	0.11926
6.30335	22.0414	0.00282102	0.0112428	0.0279006	0.000546734	0.015268	0.0263055	0.00273109	0.0743029	0.125421
3.71352	31.7417	0.00546256	0.0216951	0.0534622	0.00221413	0.0202983	0.0267292	0.0110283	0.097875	0.127339
6.55112	21.4729	0.0013951	0.0055703	0.0138754	0.000120588	0.0115838	0.0255367	0.000602816	0.0567502	0.121933
4.26404	32.1439	0.0147189	0.0577402	0.138674	0.0212712	0.0334788	0.0366466	0.102381	0.15744	0.171271
4.70386	32.6606	0.0361294	0.137545	0.309	0.116297	0.0505639	0.0394895	0.451454	0.229756	0.183522
6.7582	20.8459	0.000839918	0.00335602	0.00837178	3.49929e-05	0.010184	0.0255869	0.000174954	0.0500177	0.122161
4.86649	33.23	0.0175871	0.0687234	0.163683	0.0357373	0.0282911	0.0282104	0.16732	0.13438	0.134017
6.95549	20.253	0.00112853	0.00450751	0.0112358	5.07817e-05	0.0121475	0.0267905	0.000253886	0.0594515	0.127616
5.37529	33.6718	0.00565958	0.0224718	0.0553468	0.0029511	0.0210415	0.0269352	0.0146802	0.101319	0.12827
6.8984	19.7673	0.000829283	0.00331357	0.00826612	4.37261e-05	0.00850672	0.0210855	0.000218614	0.041905	0.101522
5.65935	34.2014	0.00259897	0.0103609	0.025727	0.000353781	0.017512	0.02678	0.00176782	0.0848749	0.127569
7.1484	19.2723	0.00445126	0.0177021	0.0437407	0.00138496	0.0171826	0.026035	0.00690826	0.0833288	0.124195
5.87946	34.6875	0.00500056	0.0198723	0.0490311	0.00140877	0.0214168	0.0271019	0.00702673	0.103054	0.129023
7.12785	18.6083	0.0022621	0.00902187	0.022422	0.000354003	0.0126915	0.0240481	0.00176893	0.0620529	0.115147
6.06793	35.2101	0.00788309	0.0312086	0.076403	0.00356586	0.0259275	0.0270757	0.0177193	0.123707	0.128905
7.34356	18.0257	0.00202435	0.00807618	0.0200842	0.000164273	0.016525	0.0313492	0.000821132	0.0802362	0.148035
6.06223	35.7636	0.00886594	0.0350539	0.0855857	0.00568757	0.0254501	0.0246034	0.0281575	0.121539	0.117683
7.29954	17.5279	0.00146937	0.0058663	0.0146098	0.000168413	0.0124427	0.027619	0.000841818	0.060864	0.131356
5.81375	36.1663	0.00883614	0.0349375	0.0853084	0.0078207	0.0221398	0.0206912	0.0385725	0.106389	0.0996967
7.55981	16.9793	0.00560434	0.0222541	0.0548187	0.003674	0.0181124	0.0306154	0.0182532	0.0876879	0.144774
5.57619	36.6486	0.00852291	0.033713	0.0823896	0.0111957	0.0177885	0.0163287	0.054887	0.0861712	0.0793113
7.81024	16.3636	0.00082731	0.0033057	0.00824653	7.70924e-05	0.00788381	0.0256142	0.000385411	0.0388794	0.122285
7.91088	15.8405	5.82412e-05	0.000232947	0.00058228	1.2693e-07	0.00303405	0.0188203	6.3465e-07	0.0150907	0.0909968
6.0979	36.998	0.0131918	0.0518564	0.125087	0.0286432	0.0206501	0.0173361	0.135961	0.0995062	0.0840495
6.38479	37.5278	0.0167904	0.0656815	0.156803	0.0487873	0.0212066	0.0165145	0.2225	0.102082	0.0801868
8.18973	15.3529	0.000264493	0.00105761	0.00264222	2.4028e-06	0.00568175	0.019336	1.20139e-05	0.028129	0.0934013
6.76671	38.0285	0.0201856	0.0785966	0.185763	0.0697865	0.0240712	0.0180289	0.304202	0.115253	0.0872972
8.4133	14.806	0.00138093	0.00551382	0.0137352	0.000134412	0.0110078	0.0211711	0.000671903	0.0539842	0.101918
7.23773	38.4594	0.0239471	0.0927585	0.216747	0.085372	0.0320583	0.0224331	0.358911	0.151176	0.10774
8.54274	14.0808	0.00230028	0.00917368	0.022797	0.000477534	0.0124023	0.0203729	0.0023857	0.0606706	0.0982212
7.59918	39.0478	0.0292251	0.112366	0.258246	0.0734657	0.047417	0.0324554	0.317584	0.216862	0.152931
7.96266	39.5372	0.0303689	0.116575	0.266933	0.060287	0.0488092	0.0364393	0.268351	0.22259	0.170372
8.79941	13.3476	0.00209206	0.00834557	0.0207505	0.000276903	0.0123378	0.0231975	0.00138385	0.0603622	0.111252
8.42612	40.0424	0.0257378	0.0994455	0.231086	0.0363688	0.0532003	0.0530084	0.170066	0.240408	0.239637
8.99133	12.5285	0.00117221	0.00468173	0.0116687	0.000654651	0.00945178	0.0250152	0.00326956	0.0464822	0.11956
8.78384	40.5319	0.0249475	0.0964987	0.224791	0.0230615	0.0630275	0.0551692	0.110628	0.278884	0.248273
9.21771	11.8588	0.00119981	0.00479179	0.0119422	0.000142289	0.011979	0.0280791	0.000711271	0.0586448	0.133427
9.25569	41.0871	0.0437329	0.164645	0.360177	0.0887977	0.0756885	0.0605151	0.370231	0.32553	0.269234
9.58671	41.6592	0.0183028	0.0714501	0.16982	0.0197686	0.0474308	0.0509246	0.0954145	0.216918	0.231221
9.36864	11.3495	0.00194184	0.00774782	0.0192719	0.000851854	0.0121499	0.0265195	0.00425301	0.0594629	0.12639
10.2743	42.4195	0.00239821	0.00956302	0.0237584	0.000446823	0.013995	0.0257181	0.00223239	0.0682654	0.122757
9.81024	11.0458	0.00311399	0.0124056	0.0307626	0.000356035	0.0207326	0.0356399	0.00177908	0.0998887	0.166897
9.9666	10.5228	0.000325636	0.001302	0.00325225	2.7615e-06	0.00787926	0.0261233	1.38074e-05	0.0388573	0.124596
10.7531	42.1566	0.00461763	0.0183598	0.0453456	0.00153098	0.0197015	0.0311846	0.00763466	0.0951026	0.147304
10.516	10.2007	0.000834602	0.0033348	0.00831897	2.37979e-05	0.0114542	0.0290444	0.000118985	0.0561282	0.13776
11.4515	42.1139	0.00299179	0.0119207	0.0295697	0.000747089	0.0169314	0.0301316	0.00373063	0.0821482	0.142619
10.9942	9.63561	0.000955414	0.00381693	0.00951869	3.31197e-05	0.0114796	0.0265057	0.000165589	0.0562501	0.126328
12.0877	42.336	0.0149705	0.0587072	0.140894	0.0355275	0.022682	0.0255173	0.166407	0.108885	0.121845
11.4376	9.27553	0.001342	0.00535867	0.01335	4.80587e-05	0.0146515	0.0277192	0.000240273	0.0713829	0.131807
12.7507	42.5465	0.00381577	0.0151875	0.0375908	0.000853704	0.0185903	0.0262635	0.00426223	0.0899228	0.125231
11.8714	8.95961	0.0032666	0.013011	0.0322508	0.000598723	0.0193588	0.0286221	0.00299052	0.0935075	0.135866
13.1753	42.8424	0.0312243	0.119713	0.273357	0.101911	0.0365813	0.0269317	0.411141	0.170988	0.128255
12.3269	8.52056	0.0033043	0.0131606	0.0326181	0.00100459	0.0157377	0.0238698	0.00501424	0.0765231	0.114332
13.6297	42.9639	0.0215703	0.0838283	0.197305	0.0491904	0.0312232	0.0274722	0.224152	0.147475	0.130694
12.8443	8.37197	0.00294367	0.0117298	0.0290996	0.000618978	0.0146932	0.0241955	0.00309158	0.0715803	0.115821
14.1056	43.1826	0.000840474	0.00335824	0.00837731	5.30617e-05	0.00954522	0.0240298	0.000265284	0.0469339	0.115064
13.3462	7.94593	0.0002318	0.000926922	0.00231591	1.37245e-05	0.00388658	0.0172698	6.8621e-05	0.0193022	0.0837382
14.5928	43.6041	0.000505912	0.00202232	0.00504918	2.43485e-05	0.00612894	0.0194889	0.000121738	0.0303191	0.0941129
13.9449	7.80407	0.000240387	0.00096125	0.00240163	5.13569e-06	0.00482358	0.0209341	2.56782e-05	0.0239165	0.100822
14.5379	7.31234	0.00806777	0.031932	0.0781343	0.00760361	0.0184757	0.0228338	0.0375162	0.0893874	0.109582
15.2088	44.0148	0.00146223	0.00583785	0.0145393	0.000174247	0.0105467	0.0216451	0.000870971	0.0517653	0.104108
15.0848	6.71184	0.00119884	0.0047879	0.0119325	0.000141569	0.00861482	0.0182525	0.000707674	0.0424293	0.0883434
15.5579	6.15968	0.000253377	0.00101318	0.00253128	3.15453e-06	0.00511228	0.0166227	1.57725e-05	0.025335	0.0806962
15.8248	44.4255	0.00487176	0.0193637	0.0477928	0.00263718	0.0168454	0.0257262	0.0131258	0.081744	0.122794
15.7396	5.55771	0.00187986	0.00750111	0.0186612	0.000450399	0.0104211	0.0183639	0.00225024	0.0511606	0.0888647
16.4161	44.839	0.020385	0.0793513	0.187435	0.039791	0.0383163	0.0435356	0.184812	0.178485	0.20069
16.1503	4.94169	0.00522355	0.0207524	0.0511719	0.00192413	0.0208305	0.0254072	0.00958868	0.100342	0.121344
16.8906	45.0294	0.0389406	0.147642	0.328503	0.0876088	0.0601067	0.0473501	0.366332	0.267653	0.216585
16.5657	4.44143	0.015514	0.0607937	0.145673	0.0331048	0.0288478	0.0278258	0.155794	0.136879	0.132287
17.2848	45.3101	0.0443451	0.166797	0.364079	0.0807856	0.071894	0.0508216	0.343353	0.311902	0.230803
16.7001	3.93025	0.00117648	0.00469876	0.0117111	0.000155027	0.00881984	0.0192711	0.000774928	0.0434233	0.0930989
17.8015	45.3798	0.0397237	0.150439	0.333815	0.0548512	0.0772735	0.0567905	0.247008	0.331131	0.25469
17.023	3.41494	3.0618e-05	0.000122467	0.000306144	3.85672e-08	0.00207077	0.0138718	1.92836e-07	0.0103168	0.0676794
18.399	45.5946	0.0335674	0.128265	0.290638	0.0464564	0.0717664	0.0578157	0.212887	0.311439	0.258721
17.2442	2.79184	0.000805161	0.00321729	0.00802643	0.000138749	0.00527305	0.0153155	0.000693579	0.0261244	0.0745276
19.1223	45.3987	0.0305342	0.117182	0.268179	0.0302094	0.0717599	0.0615117	0.142965	0.311415	0.273077
17.4435	2.14257	0.0147074	0.0576959	0.138572	0.0454486	0.0205742	0.0223981	0.208697	0.0991547	0.107579
20.0352	45.3975	0.022976	0.0891172	0.208859	0.0244462	0.0624963	0.0609603	0.116966	0.276855	0.270953
20.9241	45.5157	0.0240096	0.0929925	0.217252	0.04477	0.0546552	0.0549256	0.205865	0.246227	0.247304
17.6238	1.50165	0.00464393	0.0184637	0.0455991	0.00284832	0.0182815	0.0271987	0.0141715	0.0884791	0.12946
21.5908	45.9592	0.020255	0.0788597	0.186346	0.0191997	0.0476081	0.0474808	0.0927659	0.21765	0.217125
18.1032	0.980186	0.0251223	0.0971512	0.226188	0.0476109	0.0406464	0.0350786	0.217662	0.188463	0.164449
22.2221	46.2363	0.0313436	0.12015	0.274248	0.0706762	0.0507931	0.045566	0.307464	0.230688	0.209187
22.7313	46.7219	0.046625	0.174777	0.378324	0.131666	0.0672098	0.0493234	0.489	0.294662	0.224696
18.5661	0.694856	0.0241983	0.0936987	0.218774	0.0446046	0.0389688	0.0338238	0.205173	0.18129	0.158955
23.0384	47.292	0.0529979	0.196755	0.415704	0.0900116	0.0812968	0.0513412	0.37418	0.345109	0.232911
19.0635	0.742411	0.00524919	0.0208536	0.0514178	0.00185827	0.0227103	0.0327445	0.00926152	0.109015	0.154206
23.5114	47.4905	0.0502265	0.187256	0.399891	0.121774	0.0726018	0.0500224	0.465503	0.314467	0.227551
19.6206	0.53357	0.000385446	0.00154102	0.00384869	6.86889e-06	0.00736096	0.0225602	3.43441e-05	0.0363346	0.108325
23.8812	47.7859	0.0505012	0.188202	0.401489	0.167191	0.0661234	0.0477855	0.552288	0.290598	0.218382
20.2026	0.565042	0.000504246	0.00201567	0.00503259	1.42872e-05	0.00747219	0.0207641	7.14344e-05	0.0368764	0.100035
24.3807	47.8729	0.0447818	0.168331	0.366843	0.0999253	0.0709749	0.0525348	0.405196	0.308556	0.237732
20.8299	0.854441	0.00060433	0.00241543	0.00602912	1.52446e-05	0.00943937	0.024781	7.62212e-05	0.0464222	0.118494
21.436	0.762237	0.000986008	0.003939	0.00982232	0.000198304	0.00735902	0.0201341	0.000991181	0.0363251	0.097113
24.8591	48.0998	0.0394547	0.149479	0.331996	0.0669048	0.0707175	0.0560493	0.293524	0.307615	0.251763
22.076	0.889753	0.0110395	0.0435216	0.105621	0.0277737	0.0175909	0.0209571	0.132053	0.0852451	0.100928
25.5128	48.5462	0.0187625	0.0731984	0.173739	0.0215487	0.0510593	0.0532715	0.103663	0.231768	0.240694
22.8357	0.972673	0.00200113	0.00798377	0.0198556	0.000290208	0.0109949	0.0162964	0.00145031	0.0539222	0.0791594
26.0583	48.7836	0.00943403	0.0372719	0.0908584	0.00339444	0.0399522	0.0504872	0.0168725	0.185502	0.229444
23.3592	1.10905	0.00237876	0.00948569	0.0235675	0.000513884	0.0103599	0.0135008	0.00256714	0.0508655	0.0659138
26.5845	49.329	0.0145453	0.0570725	0.137138	0.0104332	0.0417966	0.043831	0.0512189	0.19335	0.201931
23.7486	1.3769	0.00269169	0.0107292	0.0266351	0.000658334	0.0109667	0.0136775	0.00328793	0.0537867	0.0667548
26.9754	49.6656	0.0288005	0.110801	0.254994	0.0564375	0.0509674	0.0410392	0.253298	0.231395	0.190135
27.3102	49.9674	0.023955	0.0927881	0.216811	0.036007	0.0457696	0.0365822	0.168494	0.210034	0.170992
24.2186	1.50548	0.00103766	0.00414506	0.0103348	9.69536e-05	0.00698171	0.0115477	0.000484687	0.0344857	0.056577
27.8668	50.025	0.017029	0.0665934	0.15887	0.0139076	0.0422044	0.0358026	0.0678496	0.195077	0.167605
24.6275	1.7764	0.000713415	0.00285103	0.00711439	4.3522e-05	0.00616366	0.0117026	0.000217594	0.030489	0.0573202
28.6452	49.9395	0.0165972	0.0649428	0.155127	0.0204775	0.0371715	0.0351784	0.0987063	0.173545	0.164884
25.2436	2.18708	0.00610778	0.0242371	0.0596225	0.0141525	0.00963896	0.011683	0.0690138	0.0473869	0.0572261
29.4128	50.0431	0.0219771	0.0853609	0.200665	0.0472271	0.0353266	0.0326708	0.216077	0.165531	0.153881
30.0014	50.3475	0.0129537	0.0509366	0.122952	0.0140027	0.0296647	0.0310926	0.0683022	0.140535	0.146895
25.7397	2.59007	0.00460117	0.0182947	0.045187	0.00818422	0.00766115	0.0114208	0.0403394	0.0377963	0.055968
30.4914	50.573	0.00757662	0.0300075	0.073524	0.00332096	0.0275396	0.0345147	0.0165094	0.130998	0.161984
26.2347	2.73432	0.000963505	0.00384921	0.00959899	0.000360405	0.00331557	0.00811866	0.00180091	0.0164828	0.0400209
31.0215	50.8856	0.00480823	0.0191128	0.0471815	0.000647298	0.0288772	0.0396841	0.00323287	0.137011	0.184355
26.5973	3.01404	3.94721e-05	0.00015788	0.00039466	5.76397e-07	0.00100239	0.00908568	2.88198e-06	0.00500328	0.0447109
31.3302	51.4139	0.0219971	0.0854363	0.20083	0.0579356	0.035252	0.0336764	0.259192	0.165205	0.158308
27.0598	3.15499	0.000109912	0.000439584	0.00109865	9.70651e-07	0.00252052	0.0107057	4.85325e-06	0.0125477	0.0525311
32.1605	51.2331	0.0310867	0.119208	0.272327	0.0500825	0.0549483	0.0434393	0.227796	0.247394	0.200285
27.4204	3.4598	0.00297196	0.011842	0.029376	0.000717951	0.0125406	0.0178233	0.00358531	0.061332	0.0863344
33.0427	51.1596	0.0235219	0.0911654	0.213303	0.0638755	0.0383912	0.0348858	0.282112	0.178808	0.163607
33.885	51.1367	0.0231277	0.0896867	0.210097	0.0635396	0.0333434	0.0270686	0.280835	0.156844	0.128873
27.8793	3.63725	0.00808426	0.0319965	0.0782888	0.00531977	0.0206226	0.0210089	0.0263537	0.0993788	0.101168
28.3199	3.74088	0.00210564	0.00839958	0.020884	0.000339907	0.0112519	0.0183501	0.00169854	0.0551571	0.0887999
34.1263	50.4281	0.0156022	0.0611322	0.146447	0.0139301	0.034818	0.02881	0.067957	0.16331	0.136709
28.6938	4.03076	0.00221118	0.00881938	0.0219217	0.00361975	0.00853075	0.0193761	0.0179854	0.0420216	0.0935877
29.2467	4.29474	0.00267882	0.0106781	0.0265091	0.00492436	0.00834356	0.018496	0.0244118	0.0411132	0.0894819
33.8199	49.7639	0.0141942	0.0557214	0.134027	0.015402	0.0301848	0.0258177	0.0749366	0.142856	0.123209
29.8694	4.54226	0.000575412	0.00229993	0.00574127	2.20253e-05	0.00739524	0.0190411	0.000110122	0.0365016	0.0920267
33.6221	49.1546	0.0125759	0.0494762	0.119554	0.00941005	0.0315937	0.027472	0.0462805	0.149119	0.130693
30.4556	4.6404	0.00497515	0.019772	0.0487869	0.00259163	0.0159431	0.0228613	0.0129001	0.0774928	0.109709
33.2292	48.7118	0.0256957	0.0992889	0.230752	0.0641057	0.0378285	0.0311474	0.282986	0.176383	0.147139
30.9249	4.89392	0.00302868	0.0120671	0.0299299	0.000842054	0.0139825	0.0213643	0.00420415	0.0682058	0.102811
32.7365	48.023	0.0312369	0.119759	0.273451	0.10096	0.0385863	0.0358586	0.408305	0.179647	0.167849
33.1352	46.5932	0.0185005	0.0722024	0.171508	0.054163	0.0267706	0.0330148	0.244263	0.127526	0.155398
31.4373	5.06485	0.0138634	0.0544472	0.131086	0.0464783	0.0160956	0.0141922	0.212978	0.0782124	0.0692025
34.2147	45.8229	0.0209916	0.0816442	0.1925	0.0193765	0.0527874	0.0496454	0.0935896	0.238749	0.226012
34.96	46.0015	0.033665	0.12862	0.291348	0.067233	0.0644907	0.0534951	0.294748	0.284445	0.24159
31.9041	5.49537	0.00361876	0.0144071	0.0356779	0.00302366	0.00879546	0.00919043	0.0150393	0.0433051	0.045218
36.2041	46.4981	0.0200425	0.0780551	0.184563	0.0501256	0.0343654	0.0371994	0.227972	0.16133	0.173666
33.8988	10.0126	0.00955375	0.0377388	0.0919662	0.00263864	0.0408185	0.0582807	0.013133	0.189196	0.260543
32.3649	6.2001	9.09325e-05	0.000363687	0.000909004	2.37778e-06	0.00137169	0.00731498	1.18888e-05	0.0068422	0.0361106
36.8138	47.8075	0.0226416	0.0878611	0.206126	0.0784664	0.0269875	0.0232821	0.335312	0.128507	0.11164
33.017	6.8588	7.91791e-06	3.16713e-05	7.91767e-05	3.32618e-09	0.000919115	0.0088401	1.66309e-08	0.00458829	0.0435214
33.6382	7.34543	9.73486e-06	3.8939e-05	9.73449e-05	3.208e-09	0.00116947	0.00983119	1.604e-08	0.00583554	0.0483154
34.2786	7.52597	9.7006e-07	3.88023e-06	9.70056e-06	3.13108e-11	0.000367944	0.00624241	1.56554e-10	0.00183855	0.0308742
34.8946	7.93665	3.04091e-06	1.21636e-05	3.04088e-05	4.9874e-10	0.000618973	0.00827986	2.4937e-09	0.00309156	0.0408039
35.4316	8.39878	0.000257055	0.00102788	0.00256799	3.61277e-06	0.00534917	0.0175887	1.80637e-05	0.026498	0.0852346
37.4369	47.2818	0.0194092	0.0756543	0.179224	0.0298558	0.037074	0.0311659	0.141388	0.173123	0.147221
36.0159	8.60836	0.00333983	0.0133014	0.0329642	0.000847738	0.0146776	0.022584	0.00423249	0.0715064	0.108434
37.6046	46.7988	0.0255365	0.0986957	0.229488	0.0384909	0.0470284	0.0379577	0.179237	0.215256	0.176941
36.7162	8.88696	0.0178594	0.0697614	0.166023	0.0247515	0.0317706	0.0302407	0.118359	0.149902	0.143105
37.8316	46.3131	0.0447526	0.168228	0.366659	0.136143	0.0607282	0.0441663	0.498823	0.270057	0.203338
37.4426	8.9542	0.00626788	0.0248672	0.0611461	0.00301781	0.0198687	0.027731	0.0150103	0.0958797	0.13186
38.0966	45.8622	0.0496263	0.185187	0.396377	0.148059	0.0679645	0.0481782	0.522427	0.297471	0.219999
38.0751	9.22722	0.00182766	0.00729332	0.0181467	0.000155032	0.0158203	0.0346083	0.000774951	0.0769133	0.162393
38.1753	45.2692	0.0394978	0.149632	0.332288	0.0624103	0.0686517	0.0526233	0.276526	0.300018	0.238088
38.8304	9.41227	0.00165314	0.00659842	0.0164252	0.00010052	0.0175554	0.0404409	0.000502514	0.0850786	0.187588
38.3941	44.6388	0.0492913	0.18403	0.394401	0.164955	0.0699383	0.0535926	0.549327	0.30476	0.241981
39.4787	9.66308	0.0130043	0.0511323	0.123406	0.0115163	0.0414722	0.0524717	0.0564263	0.191974	0.237478
38.6143	44.0284	0.04617	0.173189	0.375517	0.110557	0.0714174	0.0540315	0.435956	0.310169	0.243737
40.0079	9.73017	0.0139979	0.0549655	0.132283	0.0118558	0.0435347	0.0522715	0.0580545	0.200687	0.236671
38.8655	43.4541	0.0432474	0.162934	0.357059	0.0806089	0.0707574	0.0532402	0.342744	0.307761	0.240568
40.3731	9.92395	0.0205767	0.0800763	0.189039	0.0212214	0.0540529	0.0563292	0.102151	0.243823	0.25287
39.1433	43.0663	0.0490569	0.18322	0.393013	0.137042	0.0702929	0.0521979	0.500733	0.306061	0.236374
40.7299	10.2868	0.0176993	0.0691511	0.164648	0.0116421	0.0551704	0.0587912	0.0570297	0.248278	0.262537
39.316	42.5954	0.0555613	0.205459	0.429717	0.180053	0.0732096	0.0530245	0.566492	0.316661	0.239702
41.17	10.7975	0.0150767	0.059115	0.14183	0.00909117	0.0499503	0.0554677	0.0447375	0.227257	0.249458
39.7026	42.0816	0.0475446	0.177977	0.383939	0.0998518	0.0734912	0.0559033	0.404975	0.317675	0.251185
41.7041	11.1946	0.00866513	0.0342691	0.0837158	0.00248427	0.0389692	0.0497071	0.012368	0.181292	0.226265
42.2338	11.3272	0.00912824	0.0360784	0.0880234	0.00626614	0.0297609	0.0403506	0.0309903	0.140964	0.187202
40.1253	41.4701	0.0406085	0.15359	0.339752	0.0695434	0.0812279	0.0640967	0.303308	0.344873	0.282952
42.5295	11.7744	0.0284658	0.109565	0.252419	0.0619869	0.0490214	0.044766	0.274903	0.22346	0.205848
40.524	40.8495	0.0504129	0.187898	0.400976	0.118934	0.090949	0.06735	0.45831	0.377208	0.295185
43.0138	12.0976	0.0261648	0.101035	0.234466	0.0503738	0.0486246	0.0430337	0.228983	0.221833	0.198578
40.7854	40.2434	0.0313905	0.120321	0.274598	0.0321176	0.0724723	0.061897	0.151438	0.313999	0.274558
43.5062	12.5645	0.0182375	0.0712015	0.169262	0.0111263	0.049468	0.0446891	0.0545538	0.225288	0.205527
41.3267	39.7197	0.0322053	0.123301	0.280649	0.060404	0.0563103	0.0501272	0.268804	0.252795	0.227978
43.9544	13.0724	0.0363911	0.138489	0.310844	0.0850246	0.0595175	0.0477758	0.357748	0.265366	0.218342
41.6876	39.2296	0.0352185	0.134254	0.302536	0.0783945	0.0558858	0.045263	0.335061	0.251116	0.207924
44.4027	13.5326	0.0428099	0.161391	0.354231	0.12627	0.0606415	0.0495109	0.476484	0.269722	0.225463
42.0719	38.632	0.0375584	0.142689	0.318998	0.0651044	0.0640672	0.0461603	0.286764	0.28284	0.211658
44.6004	14.0451	0.0354931	0.135247	0.304492	0.0545482	0.0666554	0.057688	0.2458	0.292592	0.258221
42.6095	38.1917	0.0225414	0.0874845	0.205305	0.0226403	0.0493482	0.0404346	0.108693	0.224798	0.187561
44.9057	14.4209	0.0228585	0.088676	0.2079	0.0181376	0.0614718	0.0602584	0.087806	0.272924	0.26824
42.7879	37.6809	0.0303099	0.116358	0.266487	0.0584152	0.0528139	0.0420958	0.261069	0.238855	0.194617
43.1937	37.2378	0.0193809	0.0755469	0.178985	0.0295491	0.0421202	0.040234	0.140018	0.19472	0.186705
45.0711	14.9105	0.0294645	0.113248	0.260073	0.0380888	0.0705985	0.0652346	0.177505	0.30718	0.287256
43.5498	36.6322	0.013704	0.0538327	0.129665	0.00999188	0.0397164	0.0420017	0.049091	0.184494	0.194219
45.4445	15.4009	0.0355527	0.135463	0.304916	0.0577102	0.0713809	0.0622836	0.258308	0.310036	0.27604
44.1816	36.1439	0.0109495	0.0431718	0.104798	0.010418	0.0324447	0.0380688	0.0511456	0.152883	0.177419
45.5987	15.9599	0.0376217	0.142916	0.319438	0.110652	0.0670678	0.0608522	0.436219	0.294132	0.270536
44.4214	35.5967	0.0206026	0.0801746	0.189256	0.0217319	0.0483438	0.0435236	0.104509	0.220679	0.20064
44.832	35.1695	0.0267956	0.103379	0.239432	0.0314257	0.0561806	0.0451974	0.148374	0.252282	0.20765
45.8727	16.5638	0.0125917	0.0495376	0.119697	0.00615008	0.046853	0.0529119	0.0304225	0.21453	0.239249
45.2733	34.7029	0.0323054	0.123666	0.281388	0.0649227	0.057071	0.0462573	0.286079	0.255795	0.212061
45.8757	17.333	0.0405383	0.15334	0.339283	0.119708	0.0628472	0.0532524	0.460291	0.278196	0.240617
45.4485	34.1934	0.0338501	0.129292	0.292692	0.0554502	0.0635271	0.0525371	0.249389	0.280788	0.237741
45.8256	18.1752	0.0128069	0.0503697	0.121634	0.0102683	0.0409269	0.0489625	0.0504243	0.189658	0.223218
45.8622	19.0287	0.0191458	0.0746547	0.176994	0.0191762	0.0498105	0.054246	0.0926567	0.226687	0.244594
45.8754	33.6763	0.0331061	0.126586	0.287272	0.0487056	0.0693276	0.055365	0.222165	0.302514	0.24905
45.9399	19.7832	0.0440475	0.165751	0.362186	0.0871277	0.081235	0.0653066	0.364745	0.344897	0.287527
46.2138	20.4263	0.041828	0.157918	0.347825	0.103489	0.068739	0.0592048	0.415799	0.300341	0.264149
46.0359	33.1149	0.049591	0.185065	0.396169	0.0984672	0.0855471	0.0605555	0.400774	0.359495	0.26939
46.4813	32.5669	0.0474075	0.177501	0.383107	0.0907123	0.0766844	0.0554896	0.376445	0.329056	0.249545
46.4275	21.0374	0.0485744	0.18155	0.39014	0.100569	0.0731522	0.0563302	0.407134	0.316455	0.252874
47.0092	32.1144	0.0389382	0.147633	0.328486	0.0874681	0.0618692	0.049084	0.365868	0.274451	0.223717
47.5992	31.893	0.0491922	0.183688	0.393815	0.155606	0.0625597	0.0484514	0.535416	0.277097	0.221122
46.8958	21.5406	0.0294951	0.113361	0.260307	0.0529668	0.0565972	0.0484494	0.23947	0.253928	0.221113
48.2689	31.6234	0.0475586	0.178026	0.384025	0.0853445	0.0740353	0.0518711	0.358819	0.31963	0.235055
47.0946	22.0233	0.0326754	0.125016	0.284114	0.0612621	0.0581405	0.0472363	0.272117	0.259994	0.216115
47.2927	22.5238	0.0329278	0.125936	0.285967	0.0494169	0.0595228	0.0457836	0.225079	0.265387	0.210092
48.53	31.0905	0.0447873	0.16835	0.366878	0.0936013	0.0768938	0.0564156	0.385667	0.329795	0.253211
47.6592	23.0631	0.0291328	0.112026	0.25754	0.0701088	0.0498348	0.0399631	0.305386	0.226786	0.185548
48.7841	30.4274	0.0158228	0.0619778	0.148378	0.0101385	0.0496998	0.049966	0.0497983	0.226235	0.227321
47.7777	23.7687	0.0295191	0.11345	0.26049	0.0981815	0.0445713	0.0395256	0.399902	0.205034	0.183677
48.6519	29.5007	0.0465762	0.174606	0.378023	0.116303	0.0638668	0.0443695	0.451469	0.282079	0.20419
48.6149	28.3757	0.0263756	0.101819	0.23613	0.0430298	0.0474783	0.0376637	0.198562	0.217115	0.175672
48.151	24.2792	0.022834	0.088584	0.2077	0.0689524	0.0348749	0.0489541	0.301129	0.163559	0.223184
48.9467	27.6293	0.0107251	0.0422996	0.102745	0.00636166	0.0284959	0.0278107	0.0314574	0.1353	0.132219
48.1839	24.7586	0.013255	0.0521006	0.125654	0.0209009	0.0295449	0.0359225	0.100668	0.14	0.168127
48.412	27.488	0.00978802	0.0386522	0.0941309	0.00682421	0.0273373	0.0300332	0.0337171	0.130086	0.14218
47.9073	25.1856	0.00913009	0.0360856	0.0880406	0.00476083	0.0318551	0.0400463	0.0236079	0.150276	0.185904
47.9383	27.2168	0.00534554	0.0212336	0.0523415	0.00174746	0.0205941	0.0288798	0.00871092	0.0992467	0.137022
47.7351	26.7455	0.00530165	0.0210605	0.0519208	0.00340367	0.0168632	0.0277529	0.0169182	0.0818275	0.131959
47.6899	25.7634	0.00551587	0.0219053	0.0539724	0.00239789	0.0232848	0.0363903	0.0119398	0.111652	0.170159
47.6043	26.2838	0.0074478	0.0295024	0.0723117	0.00758854	0.0183771	0.0306657	0.0374429	0.0889261	0.144998
12.5707	29.8666	0.052196	0.194016	0.411199	0.119124	0.0773216	0.059756	0.458798	0.331301	0.266292
12.3461	29.2886	0.0562072	0.20764	0.433154	0.145017	0.0812713	0.0636618	0.516758	0.345022	0.2813
12.4036	28.7917	0.0425318	0.160408	0.352426	0.101715	0.0701615	0.0595927	0.410557	0.305579	0.265658
12.7514	30.4831	0.036755	0.1398	0.313399	0.0520704	0.0694963	0.0588642	0.23586	0.303135	0.262822
12.1307	28.1745	0.0478309	0.178972	0.385673	0.114474	0.0769459	0.0640322	0.446618	0.329978	0.282707
13.2136	31.0201	0.0385991	0.14642	0.32617	0.0945882	0.0659098	0.056266	0.388774	0.289796	0.25262
12.0758	27.2715	0.042342	0.159737	0.351189	0.126759	0.0639302	0.0593392	0.47765	0.28232	0.264673
12.3889	26.6768	0.0288336	0.110923	0.255248	0.0729976	0.0471878	0.0507683	0.315897	0.215915	0.230587
13.6242	31.6361	0.0395271	0.149737	0.332486	0.0890199	0.0657687	0.0551421	0.370956	0.289266	0.248165
12.3632	26.1398	0.0203294	0.0791409	0.186969	0.0213678	0.0538515	0.0570615	0.102828	0.243017	0.255758
13.8426	32.1354	0.0390768	0.148129	0.32943	0.0577027	0.0694857	0.0558257	0.258278	0.303096	0.250878
12.5847	25.6149	0.0351171	0.133887	0.301812	0.068136	0.0679553	0.0584822	0.298107	0.297437	0.261331
14.2137	32.5205	0.0399496	0.151244	0.335337	0.0856863	0.0705669	0.0581806	0.35996	0.307064	0.260151
14.6915	32.8034	0.0393156	0.148982	0.331053	0.0851737	0.0743826	0.0633116	0.358247	0.320874	0.279967
12.8632	25.2178	0.0394596	0.149496	0.332029	0.0905413	0.0694725	0.0559487	0.375893	0.303047	0.251365
15.1134	33.1028	0.0406917	0.153885	0.340307	0.0760136	0.0768439	0.0671739	0.326683	0.329619	0.294528
13.0093	24.7619	0.0350808	0.133756	0.301552	0.0535747	0.0676525	0.0556201	0.24191	0.296311	0.250063
15.5106	33.3983	0.0353537	0.134743	0.3035	0.052835	0.0722929	0.0693802	0.23894	0.313349	0.302707
13.3081	24.3806	0.0379826	0.144211	0.321933	0.0961889	0.061301	0.0510294	0.393767	0.272266	0.231647
16.0169	33.5754	0.0405533	0.153393	0.339384	0.105259	0.0697323	0.0684763	0.420957	0.304003	0.299368
13.482	23.8362	0.0518746	0.192916	0.409377	0.175234	0.0670752	0.0504495	0.561742	0.29416	0.229291
16.4906	34.0135	0.0457754	0.17181	0.373068	0.0872379	0.0828382	0.0730589	0.365109	0.350372	0.316118
13.9887	23.3259	0.0518128	0.192704	0.409026	0.176508	0.0652184	0.0482576	0.563064	0.287194	0.220325
14.5684	23.0925	0.0386917	0.146752	0.326804	0.106486	0.0548828	0.0454478	0.42449	0.247134	0.208694
16.9897	34.1477	0.0512022	0.190611	0.405536	0.076224	0.0931297	0.0728957	0.327429	0.384174	0.315529
15.0356	22.6521	0.0264127	0.101957	0.236422	0.0453699	0.0489773	0.0491965	0.208369	0.223279	0.224177
17.3781	34.461	0.0526792	0.195667	0.41392	0.0864122	0.0917893	0.0717776	0.362375	0.379904	0.31148
15.5485	22.4452	0.0175501	0.0685821	0.163365	0.0158796	0.0429394	0.0505878	0.0771933	0.198181	0.229853
17.9352	34.6963	0.0449811	0.169029	0.368099	0.0782722	0.0804046	0.0669821	0.334634	0.34204	0.293812
16.1247	22.1631	0.0174829	0.068326	0.162787	0.0234281	0.0470489	0.056618	0.112309	0.215341	0.25401
18.4596	34.7992	0.0442258	0.166378	0.363321	0.116918	0.0718114	0.0623893	0.453083	0.311602	0.276445
16.8741	22.0075	0.0310984	0.119251	0.272416	0.0431719	0.0675866	0.0607981	0.19916	0.296066	0.270327
18.9522	35.0973	0.030355	0.116524	0.266828	0.0513723	0.0626611	0.0592173	0.233037	0.277485	0.264198
17.5592	21.7149	0.0470433	0.176234	0.380887	0.0981215	0.0856627	0.0644637	0.399719	0.359881	0.284343
19.5968	35.311	0.0262761	0.101449	0.235345	0.027466	0.0610649	0.0575043	0.130666	0.271357	0.257499
18.3887	21.6503	0.0538683	0.199719	0.420528	0.134684	0.0830929	0.0599836	0.495678	0.351237	0.267175
19.2336	21.7541	0.0376625	0.143063	0.31972	0.0589305	0.0707223	0.0610755	0.263081	0.307633	0.271398
20.2418	35.5099	0.0309073	0.118551	0.270984	0.0346947	0.0660308	0.0573261	0.162771	0.290251	0.256799
19.8155	22.0537	0.0351861	0.134137	0.302305	0.0448251	0.0759337	0.0674387	0.206096	0.3264	0.295515
20.8318	35.6554	0.0395315	0.149753	0.332516	0.0731792	0.0708841	0.0575769	0.316552	0.308224	0.257785
20.3483	22.0061	0.0466568	0.174887	0.378519	0.106595	0.0885126	0.0751298	0.424802	0.369299	0.323543
21.8596	35.6601	0.0225601	0.0875547	0.205458	0.0214837	0.0563539	0.0520852	0.103363	0.252967	0.235919
20.8977	22.2463	0.0542158	0.2009	0.422435	0.130227	0.0906756	0.0753047	0.485733	0.376327	0.324165
22.4871	35.8685	0.0147715	0.0579424	0.139139	0.0101796	0.0437687	0.0462433	0.0499965	0.20167	0.212002
21.6401	22.2869	0.045542	0.170994	0.371614	0.105717	0.080465	0.0722297	0.422281	0.342248	0.31312
23.1242	35.6586	0.00906276	0.0358228	0.0874154	0.00976609	0.0241139	0.0347345	0.048001	0.115448	0.162945
22.1919	22.6843	0.0321321	0.123033	0.280108	0.0611219	0.066848	0.0630714	0.271576	0.293311	0.279052
31.7149	11.1308	0.0197787	0.0770557	0.182343	0.0393797	0.0466928	0.0514382	0.183052	0.213867	0.233304
24.7141	35.5783	0.0166901	0.0652982	0.155934	0.0199925	0.0357087	0.0313858	0.0964552	0.167196	0.148197
22.7197	22.8062	0.0314992	0.120719	0.275408	0.0414277	0.0655738	0.0604751	0.191786	0.288533	0.269079
25.3612	35.3242	0.0155268	0.060843	0.145786	0.012415	0.0397945	0.0338773	0.0607315	0.184827	0.15919
23.28	23.0335	0.0321309	0.123029	0.280099	0.0473235	0.063973	0.0580106	0.216476	0.282483	0.259485
25.8846	35.0734	0.0154127	0.0604052	0.144785	0.00935391	0.0413936	0.0355664	0.0460089	0.191641	0.166576
23.6666	23.3462	0.0313563	0.120196	0.274343	0.043213	0.0600088	0.0552911	0.199333	0.267273	0.248757
26.5289	34.6219	0.0262562	0.101375	0.235188	0.0464078	0.0445969	0.036865	0.212685	0.205141	0.172218
24.1591	23.4765	0.0340147	0.12989	0.293884	0.056484	0.0598239	0.0579973	0.253481	0.266556	0.259434
27.1248	34.3484	0.0362929	0.138135	0.310153	0.0849762	0.0533284	0.0418486	0.357586	0.240922	0.19357
24.6545	23.8913	0.0364195	0.138591	0.311044	0.105272	0.0587674	0.0598664	0.420994	0.262444	0.266721
27.6132	33.846	0.0312017	0.11963	0.273188	0.0449964	0.0548328	0.0440063	0.206811	0.246934	0.202667
27.8391	33.2744	0.032135	0.123044	0.280129	0.103564	0.047706	0.0412208	0.416021	0.218054	0.190907
25.2705	24.302	0.0309229	0.118608	0.2711	0.0617479	0.0663939	0.0663567	0.273985	0.291612	0.291473
28.2718	32.7861	0.030224	0.116042	0.265838	0.0695655	0.0499275	0.0437846	0.30339	0.227164	0.201737
25.9381	24.517	0.0421045	0.158897	0.349638	0.0559081	0.0848062	0.0733163	0.251204	0.357016	0.317046
26.6653	25.0026	0.0582333	0.214448	0.443692	0.177693	0.0896016	0.0731476	0.564252	0.37285	0.316438
28.4962	32.3022	0.0215673	0.0838168	0.19728	0.0205033	0.0476984	0.0445706	0.098826	0.218023	0.205031
27.3354	25.6985	0.0387807	0.14707	0.327412	0.0714844	0.077919	0.0681549	0.310413	0.333398	0.298177
27.8099	26.4287	0.0492386	0.183848	0.394089	0.156051	0.0693236	0.0587694	0.536135	0.302499	0.262452
28.7709	31.7248	0.0219692	0.0853312	0.2006	0.0220792	0.04994	0.0481425	0.10611	0.227215	0.219852
28.0557	27.0149	0.0365263	0.138976	0.311795	0.066307	0.0627345	0.0521247	0.291287	0.277766	0.236079
29.0706	30.9944	0.0341662	0.13044	0.29498	0.0853232	0.0619821	0.0552955	0.358748	0.274884	0.248774
28.2057	27.471	0.0331589	0.126778	0.287658	0.0870875	0.0553702	0.0476216	0.364612	0.249071	0.217706
29.1572	30.0783	0.0358594	0.136571	0.307091	0.0588984	0.0651324	0.0575903	0.262955	0.28687	0.257837
29.0655	29.1745	0.0390862	0.148163	0.329495	0.105126	0.05756	0.0513602	0.420572	0.257718	0.232988
28.4814	27.8571	0.0335858	0.128332	0.290772	0.0662637	0.055177	0.0469035	0.291125	0.248304	0.214739
28.7272	28.4471	0.0381634	0.14486	0.323179	0.0713786	0.0574401	0.0458737	0.310028	0.257247	0.210467
2.16945	26.886	0.0335932	0.128359	0.290826	0.0645243	0.0562149	0.0423163	0.284572	0.252418	0.19555
1.08568	29.8774	0.0371754	0.141313	0.316336	0.0850803	0.0585449	0.0434998	0.357935	0.261576	0.20054
10.2817	41.6923	0.0185451	0.0723721	0.171888	0.0217522	0.0452065	0.0485644	0.104603	0.207688	0.221586
32.4794	47.0467	0.00509557	0.0202473	0.0499437	0.0016593	0.0237587	0.0363027	0.00827274	0.113823	0.169779
33.3995	45.8155	0.010731	0.0423225	0.102799	0.00591137	0.0323943	0.0388928	0.029254	0.152661	0.180964
35.648	45.7228	0.0179526	0.0701167	0.166823	0.0146798	0.0531086	0.0551733	0.0715169	0.240039	0.248289
21.3227	36.053	0.0518619	0.192872	0.409305	0.144511	0.0775335	0.0584899	0.515791	0.332046	0.261361
21.958	12.7271	0.0333667	0.127535	0.289176	0.0766541	0.0542877	0.0549526	0.328949	0.244761	0.247411
1.72525	28.0223	0.0245074	0.0948548	0.221263	0.0276501	0.0572826	0.0476711	0.131496	0.256628	0.21791
1.35933	28.9794	0.0522609	0.194238	0.411566	0.139168	0.0691577	0.0410348	0.505168	0.301887	0.190116
2.82009	26.8147	0.0282959	0.108937	0.251109	0.0612844	0.05066	0.0457757	0.272202	0.230147	0.210059
26.9635	14.9251	0.0404431	0.153001	0.338647	0.0624329	0.0820087	0.0766456	0.276612	0.347547	0.328919
39.2468	25.3966	0.0455346	0.170968	0.371568	0.0931393	0.0868129	0.0807323	0.384205	0.363704	0.343169
4.40477	26.0177	0.0290991	0.111902	0.257283	0.0360144	0.0660027	0.0643525	0.168526	0.290145	0.283922
5.0601	25.4498	0.0274179	0.105687	0.244298	0.0524654	0.0569693	0.0641306	0.237453	0.255395	0.283081
5.71404	24.6874	0.0444363	0.167118	0.364657	0.142903	0.0690283	0.0659602	0.512672	0.301409	0.289986
5.5225	32.7953	0.0184786	0.0721192	0.171321	0.0236486	0.0358883	0.0321092	0.11332	0.167978	0.1514
1.7856	30.3164	0.0200919	0.0782422	0.184978	0.0169525	0.047563	0.0397593	0.0822473	0.217464	0.184677
2.55778	30.4727	0.0235625	0.0913176	0.213632	0.0498142	0.0436523	0.0378282	0.226702	0.201181	0.176382
6.60508	22.8204	0.0369416	0.140471	0.314704	0.0879953	0.0568461	0.043048	0.367603	0.25491	0.198638
3.2687	30.7074	0.029996	0.115205	0.264113	0.102799	0.0386485	0.0356412	0.413768	0.179914	0.166902
3.91937	31.0029	0.0141362	0.0554982	0.133512	0.0181091	0.0339308	0.0373666	0.0876726	0.159425	0.174389
7.05483	22.1041	0.0439812	0.165518	0.361764	0.132347	0.0576418	0.0450674	0.490526	0.258039	0.207107
4.5381	31.429	0.00617303	0.0244939	0.0602437	0.00133083	0.0314339	0.0422537	0.00663885	0.14841	0.195285
7.37708	21.3491	0.032759	0.125321	0.284729	0.0437179	0.0662802	0.0985678	0.201456	0.291186	0.401081
5.09273	32.014	0.0173546	0.0678365	0.161681	0.0183038	0.0368544	0.0355208	0.0885834	0.172172	0.166377
43.58	35.7523	0.0439679	0.165472	0.361679	0.129076	0.0669995	0.0512432	0.483084	0.293877	0.232514
7.52377	20.5735	0.0300574	0.11543	0.264578	0.0542722	0.0596784	0.0514299	0.244699	0.265991	0.23327
23.5248	15.1117	0.0549634	0.203436	0.426501	0.123211	0.0932786	0.084152	0.469068	0.384646	0.354817
6.08794	33.5259	0.00427586	0.0170085	0.0420465	0.000780423	0.0222742	0.0319168	0.00389686	0.107009	0.15055
6.42435	34.1698	0.00770056	0.0304934	0.0746892	0.00459881	0.0257083	0.0335205	0.022811	0.122712	0.157623
7.87593	19.1058	0.0440267	0.165678	0.362054	0.130563	0.0578485	0.0513444	0.486501	0.25885	0.232924
6.5482	34.8426	0.0128059	0.0503656	0.121624	0.0100199	0.03192	0.0330215	0.049226	0.150564	0.155427
7.77227	18.3735	0.0165632	0.0648128	0.154832	0.0129201	0.0456467	0.0490204	0.0631448	0.209522	0.223456
6.63967	35.5967	0.0135333	0.0531744	0.128142	0.0159691	0.0314732	0.030329	0.0776159	0.148584	0.143499
7.9894	17.6885	0.0320311	0.122664	0.27936	0.0619735	0.0626059	0.056707	0.274851	0.277274	0.254361
6.37114	36.389	0.0105408	0.0415832	0.101057	0.0101878	0.0243108	0.0230159	0.0500361	0.116348	0.110419
8.38796	16.9351	0.0142089	0.055778	0.134157	0.0112863	0.044594	0.0545889	0.0553221	0.205129	0.245962
8.60633	16.0719	0.00626054	0.0248383	0.0610762	0.00241752	0.0263986	0.0401067	0.0120371	0.125843	0.186161
7.25765	37.5785	0.0163704	0.0640752	0.153156	0.0405815	0.0278541	0.0239148	0.188187	0.132415	0.114538
8.99618	15.2601	0.0186919	0.0729303	0.173139	0.0136999	0.0453281	0.0413529	0.0668618	0.208195	0.191468
8.21553	38.649	0.0440608	0.165798	0.362271	0.0998947	0.0581141	0.035248	0.405104	0.259891	0.165188
9.0676	39.5364	0.0332935	0.127268	0.288642	0.0355407	0.0666466	0.0539732	0.166464	0.292559	0.243504
9.77933	12.5024	0.0552948	0.204558	0.428287	0.147387	0.0885175	0.0674165	0.521197	0.369315	0.295432
9.71844	40.3715	0.0431563	0.162613	0.356471	0.0649341	0.0844564	0.0701847	0.286122	0.355841	0.305664
10.0723	11.7286	0.0524406	0.194852	0.412579	0.162328	0.0799431	0.0629091	0.545666	0.340445	0.278432
9.87793	41.0973	0.0451766	0.169714	0.369327	0.136368	0.0751528	0.0652643	0.499302	0.323624	0.287367
11.2199	10.5444	0.00798982	0.0316267	0.0774038	0.00382418	0.0324958	0.0447906	0.0189944	0.153109	0.205951
11.1094	41.4688	0.0251644	0.0973083	0.226524	0.0588528	0.0488875	0.0515428	0.262778	0.222911	0.233727
11.8716	9.80991	0.0196641	0.0766211	0.181377	0.0120065	0.0552074	0.0479235	0.0587766	0.248424	0.21895
13.4716	42.1775	0.0119239	0.0469522	0.113664	0.00785111	0.0343669	0.0386957	0.0387204	0.161337	0.180117
12.7461	9.18267	0.0461935	0.173271	0.375662	0.12718	0.0671919	0.0486317	0.478648	0.294595	0.221862
13.7006	8.63851	0.00200019	0.00798004	0.0198464	9.94271e-05	0.0192699	0.0390545	0.00049705	0.0930934	0.181658
14.6596	8.20634	0.0119193	0.0469343	0.113622	0.00938318	0.0320215	0.0409212	0.0461505	0.151013	0.189633
15.3985	7.51912	0.00370161	0.0147353	0.0364827	0.000766257	0.0195846	0.0313572	0.00382622	0.0945586	0.14807
15.9147	6.84374	0.00288862	0.0115112	0.0285616	0.000628852	0.0139941	0.0253722	0.00314085	0.0682614	0.121185
16.3133	6.12607	0.00422289	0.016799	0.0415344	0.00178908	0.0187615	0.0280086	0.00891776	0.0907222	0.13311
16.761	44.2272	0.0119352	0.0469962	0.113767	0.0066683	0.0337326	0.0351979	0.0329558	0.158555	0.164969
17.5156	44.6906	0.0337163	0.128806	0.29172	0.067788	0.0551167	0.04305	0.296815	0.248064	0.198647
41.8579	28.0441	0.0422031	0.159246	0.350283	0.114039	0.0612523	0.0505843	0.445451	0.272079	0.229839
25.7819	13.4988	0.0324862	0.124326	0.282722	0.03353	0.0820082	0.08236	0.157664	0.347545	0.348745
35.3677	32.1187	0.0174118	0.0680545	0.162174	0.0237356	0.0478732	0.0533846	0.113718	0.218743	0.241147
17.8222	3.48535	0.0008988	0.00359102	0.00895663	4.30684e-05	0.00973168	0.0236563	0.000215326	0.0478348	0.113355
30.5303	22.5079	0.0460228	0.172675	0.374605	0.0960234	0.0861946	0.0753694	0.393254	0.361652	0.324396
18.1182	2.67336	0.00291822	0.0116287	0.0288509	0.000281897	0.0201283	0.0333192	0.0014088	0.097086	0.156738
19.5375	44.598	0.0111063	0.0437808	0.10623	0.0154381	0.0316499	0.0427837	0.0751073	0.149368	0.197524
20.5826	44.6751	0.017293	0.0676014	0.16115	0.0208529	0.0392463	0.0432523	0.100446	0.18248	0.199499
18.2124	1.82821	0.0150888	0.0591616	0.141937	0.00848803	0.0455545	0.0441862	0.0418143	0.209139	0.203421
22.2812	45.4296	0.0104928	0.0413965	0.100617	0.00763473	0.0324854	0.040089	0.0376677	0.153063	0.186086
18.793	1.31656	0.0459248	0.172332	0.373997	0.135871	0.0660811	0.0496023	0.498239	0.29044	0.225837
22.9902	45.9488	0.0199356	0.0776501	0.183664	0.0225496	0.0401689	0.0405555	0.108276	0.186427	0.188076
23.59	46.6335	0.0430624	0.162282	0.355865	0.137253	0.05714	0.0475847	0.501178	0.256067	0.217554
19.6802	1.18716	0.00422466	0.016806	0.0415515	0.000559222	0.0279901	0.0413172	0.00279341	0.133027	0.191317
24.1879	47.1899	0.0453299	0.170252	0.370288	0.084066	0.0744711	0.0550237	0.354527	0.321191	0.247694
25.0052	47.2969	0.0533599	0.197989	0.417718	0.149895	0.082879	0.0634498	0.52573	0.350511	0.280494
21.3365	1.53649	0.00755409	0.0299192	0.073312	0.00249086	0.0323847	0.0406054	0.0124007	0.152618	0.188289
25.4053	47.9825	0.0405082	0.153233	0.339082	0.07487	0.0781255	0.0635947	0.322616	0.334121	0.281045
26.1191	48.0954	0.0237591	0.0920546	0.215226	0.0302352	0.0607507	0.0612578	0.14308	0.270144	0.2721
23.09	1.82342	0.00753717	0.0298528	0.0731529	0.00413141	0.0250838	0.0290478	0.0205093	0.119873	0.137775
26.8226	48.5175	0.0449752	0.169009	0.368061	0.123818	0.068985	0.056901	0.470558	0.30125	0.255126
27.3955	49.2154	0.0539435	0.199975	0.420942	0.131634	0.0792076	0.0517459	0.488928	0.337895	0.234549
23.9719	2.18869	0.012102	0.0476423	0.115277	0.0129887	0.0265493	0.0274182	0.0634724	0.126525	0.130451
28.2728	49.1218	0.0403479	0.152663	0.338011	0.0649734	0.0724803	0.0521636	0.28627	0.314028	0.236236
29.194	49.1967	0.0385241	0.146152	0.325656	0.129013	0.0557258	0.0467509	0.482939	0.250482	0.214107
29.9403	49.4758	0.0394688	0.149529	0.332092	0.0941064	0.0608511	0.044915	0.38726	0.270532	0.206471
30.5831	49.8274	0.0378147	0.143609	0.320774	0.0671863	0.0655967	0.0455366	0.294575	0.288619	0.209064
25.8311	3.33232	0.00187119	0.0074666	0.0185758	0.000231773	0.0139169	0.0287068	0.0011584	0.0678938	0.136246
31.1972	50.1762	0.0299458	0.11502	0.263733	0.035949	0.0630399	0.0471358	0.168242	0.278931	0.2157
31.71	50.6695	0.0360734	0.137343	0.308605	0.105287	0.0612139	0.0500634	0.421037	0.271931	0.227718
26.6815	3.78081	0.00123351	0.00492616	0.012276	5.2086e-05	0.0132277	0.0302505	0.000260407	0.0646122	0.143149
32.5691	50.4689	0.0321006	0.122918	0.279874	0.073218	0.0537368	0.0432749	0.316692	0.242559	0.199594
33.4032	50.4114	0.0353334	0.13467	0.303355	0.0779973	0.0510266	0.0346019	0.333672	0.231635	0.162365
28.071	4.29759	0.0293199	0.112716	0.25897	0.0644333	0.0463673	0.0391391	0.284228	0.212517	0.182021
28.6005	4.80631	0.00796818	0.031542	0.0772011	0.0134456	0.0314119	0.0422202	0.065651	0.148313	0.195144
29.3076	5.13521	0.00370355	0.014743	0.0365015	0.00123549	0.019532	0.033283	0.00616428	0.0943136	0.156578
32.9696	49.546	0.033904	0.129488	0.293082	0.090934	0.044608	0.0322478	0.377159	0.205188	0.152013
30.2022	5.41082	0.000872486	0.003486	0.0086953	0.000126119	0.00814224	0.0232896	0.000630457	0.0401355	0.111675
31.0492	5.68888	0.0137371	0.0539604	0.129961	0.044515	0.0174944	0.0187006	0.204799	0.0847925	0.0904377
34.8642	45.0888	0.0370444	0.140841	0.315422	0.041988	0.0742447	0.0565662	0.194161	0.32038	0.253806
31.4958	6.4195	0.00186586	0.0074454	0.0185233	0.000273899	0.0124971	0.0242626	0.00136885	0.061124	0.116128
37.0108	46.3601	0.0154901	0.0607019	0.145463	0.0236868	0.036768	0.0415105	0.113494	0.171798	0.192137
32.094	7.1204	0.00833718	0.0329865	0.0806551	0.00524711	0.0256822	0.0337864	0.025997	0.122594	0.158791
32.9198	7.73966	0.00605065	0.0240122	0.0590784	0.00170691	0.0276472	0.0356456	0.00850938	0.131483	0.166921
33.6991	8.13414	0.0027415	0.010927	0.0271226	0.00029471	0.0191236	0.0299772	0.0014728	0.0924112	0.14193
35.3388	9.1211	0.0324604	0.124232	0.282531	0.055717	0.0632981	0.0530186	0.250447	0.279916	0.239678
36.1938	9.50983	0.0489295	0.182779	0.392256	0.0993945	0.0881376	0.0693685	0.403592	0.36807	0.302664
37.2564	9.69563	0.0419365	0.158302	0.348537	0.0548725	0.0849948	0.068152	0.247092	0.357648	0.298167
37.4062	45.6091	0.0159571	0.0624927	0.149552	0.0136577	0.0489867	0.0548355	0.0666608	0.223318	0.246945
37.5465	44.7562	0.0141455	0.0555339	0.133594	0.00939289	0.0452957	0.0508363	0.0461975	0.20806	0.230863
38.9487	10.3522	0.0354238	0.134997	0.303999	0.04596	0.0752904	0.066945	0.210826	0.324114	0.293674
37.7476	44.0368	0.030765	0.118029	0.269915	0.053718	0.0614768	0.0520636	0.242483	0.272943	0.235832
39.8621	10.4285	0.0439702	0.16548	0.361693	0.0730251	0.0844554	0.0687597	0.315996	0.355838	0.300417
38.0603	43.3559	0.0219835	0.0853851	0.200718	0.0169899	0.0585983	0.051341	0.0824232	0.261784	0.23291
38.5497	42.6999	0.0307437	0.117951	0.269756	0.0514649	0.0569743	0.0497021	0.233412	0.255415	0.226244
40.3656	11.1177	0.0502145	0.187215	0.399821	0.0973399	0.0837671	0.0646001	0.397322	0.353519	0.284859
38.9644	41.8775	0.0255348	0.0986894	0.229474	0.0329186	0.0546427	0.0499081	0.154974	0.246177	0.227085
41.0471	11.6247	0.0427076	0.161029	0.353568	0.132239	0.068214	0.0609111	0.490284	0.298396	0.270763
41.8127	11.8548	0.0379873	0.144228	0.321965	0.0537017	0.0708341	0.057501	0.242418	0.308041	0.257486
42.2466	12.4943	0.0541361	0.200629	0.421999	0.131375	0.0813666	0.0598257	0.488344	0.345349	0.266563
40.0399	40.3006	0.0433533	0.163308	0.357741	0.0591602	0.0877778	0.0671731	0.263976	0.366888	0.294525
42.9542	13.1187	0.0467012	0.175042	0.378791	0.106849	0.0756831	0.0591996	0.425528	0.325511	0.264129
40.4481	39.5358	0.0571732	0.210892	0.438225	0.140963	0.0839509	0.0605151	0.508819	0.354139	0.269234
41.0496	38.8033	0.0503765	0.187773	0.400765	0.13095	0.0728172	0.0541746	0.487381	0.315246	0.244309
44.2701	14.7906	0.0440244	0.16567	0.362039	0.0901325	0.0776378	0.0627962	0.374572	0.332411	0.278001
42.1064	37.7713	0.0473689	0.177367	0.382872	0.0920497	0.0715318	0.0513646	0.380737	0.310586	0.233006
42.4442	37.0791	0.0498355	0.185909	0.397605	0.146345	0.0729794	0.0543712	0.519264	0.315831	0.245094
44.7223	15.7489	0.0513854	0.191239	0.406587	0.114358	0.090646	0.06957	0.446307	0.376231	0.303406
16.3055	9.4137	0.0474987	0.177818	0.383661	0.139285	0.0735004	0.0722258	0.505407	0.317709	0.313106
45.0614	16.7633	0.0486653	0.181865	0.390683	0.0820974	0.094326	0.071417	0.347849	0.387951	0.310167
44.0902	34.9605	0.053304	0.197799	0.417408	0.140351	0.0704016	0.0514004	0.507583	0.306459	0.233151
44.6932	34.2535	0.0522065	0.194052	0.411258	0.168345	0.0674698	0.0541485	0.553759	0.295631	0.244205
45.006	17.824	0.0518949	0.192986	0.409493	0.109491	0.0843346	0.064236	0.432992	0.355432	0.28348
32.8031	41.4064	0.0264254	0.102004	0.236522	0.0378139	0.0547206	0.0549254	0.17632	0.246488	0.247303
45.0181	18.6507	0.0403141	0.152542	0.337784	0.0460974	0.0833185	0.0662777	0.211397	0.352001	0.291177
45.1209	19.5123	0.0462925	0.173616	0.376274	0.0809742	0.0887009	0.0744808	0.344001	0.369915	0.321226
34.3023	36.3403	0.0290756	0.111815	0.257102	0.040628	0.0627979	0.0655965	0.188385	0.278008	0.288619
45.4135	20.2769	0.0282375	0.108721	0.250657	0.0296745	0.0717551	0.0711903	0.140579	0.311398	0.309342
45.702	21.0922	0.0316158	0.121146	0.276277	0.0377979	0.068563	0.0644172	0.176251	0.29969	0.284167
45.6514	32.4753	0.0381858	0.14494	0.323333	0.118335	0.0576032	0.0514674	0.456767	0.257888	0.233422
46.2931	31.841	0.0133927	0.0526319	0.126885	0.0133779	0.0347393	0.0423112	0.0653283	0.162966	0.195529
46.9621	31.383	0.0171874	0.0671983	0.160239	0.0621865	0.0280022	0.0397347	0.275668	0.133081	0.184572
47.725	31.0984	0.0155314	0.0608605	0.145826	0.0199155	0.0401424	0.0479039	0.0960973	0.186314	0.218869
46.2677	21.8907	0.0459578	0.172448	0.374202	0.117666	0.077775	0.0618918	0.455034	0.332893	0.274538
46.5597	22.5627	0.0417802	0.157749	0.347511	0.0654203	0.0770055	0.0589352	0.287955	0.330188	0.263099
47.973	30.2494	0.0384053	0.145726	0.324841	0.0854923	0.0594869	0.0485617	0.359313	0.265247	0.221574
47.6027	24.5398	0.00972218	0.0383956	0.093523	0.00602655	0.0353506	0.0447166	0.0298179	0.165636	0.205642
47.0665	25.1079	0.0296905	0.114081	0.261794	0.061829	0.0582005	0.0530097	0.274297	0.260229	0.239642
47.2621	27.3523	0.0121257	0.0477339	0.115491	0.0117182	0.0304753	0.0346408	0.0573947	0.14415	0.162535
47.0138	26.6423	0.0213294	0.0829194	0.195308	0.0620355	0.0297737	0.035773	0.275089	0.141022	0.167476
46.9573	25.904	0.0150304	0.0589374	0.141422	0.0199334	0.0376221	0.0444504	0.0961807	0.175493	0.204528
11.8404	29.6632	0.0478822	0.17915	0.385982	0.136953	0.0823774	0.0725043	0.500543	0.348804	0.314114
12.0004	30.5664	0.029815	0.114539	0.26274	0.0507852	0.060435	0.0648251	0.230655	0.268924	0.28571
11.7917	26.4976	0.0216713	0.084209	0.198141	0.0242047	0.0590584	0.0659063	0.115863	0.263579	0.289783
13.1215	32.1713	0.0365847	0.139186	0.312205	0.0596123	0.0681577	0.0569135	0.265734	0.298188	0.255175
11.8541	25.6986	0.0351097	0.13386	0.301759	0.0369536	0.0801542	0.0718189	0.172602	0.341175	0.311629
13.568	32.7427	0.0382585	0.1452	0.323833	0.0545563	0.0676615	0.0544916	0.245833	0.296344	0.245575
12.2243	24.8905	0.0466871	0.174993	0.378705	0.0766151	0.0826498	0.069641	0.328811	0.349732	0.303667
14.0876	33.2233	0.0395368	0.149772	0.332551	0.108111	0.0623634	0.0575237	0.429112	0.276346	0.257575
14.7318	33.6356	0.0413231	0.156128	0.344498	0.11046	0.0651769	0.0668894	0.435688	0.287038	0.293466
15.6455	34.2045	0.0327773	0.125388	0.284863	0.0421012	0.0786006	0.0788025	0.19464	0.335781	0.336485
12.6891	24.0036	0.0307231	0.117875	0.2696	0.0386911	0.0648016	0.0587156	0.180097	0.285621	0.262242
13.2658	23.1054	0.0294228	0.113095	0.259755	0.0309121	0.0605039	0.0524392	0.146093	0.26919	0.237347
16.5649	34.7536	0.0570368	0.210433	0.437514	0.191901	0.0847959	0.0767584	0.575172	0.356981	0.329317
14.1427	22.5308	0.0244013	0.0944579	0.220409	0.0279446	0.0550537	0.054176	0.132822	0.247813	0.244315
14.8562	21.9866	0.0175923	0.0687434	0.163728	0.0146743	0.0500288	0.0604494	0.071491	0.227577	0.268979
17.3328	35.2229	0.0436466	0.164341	0.359624	0.0763774	0.0762002	0.0672434	0.327971	0.327344	0.294787
15.5554	21.5766	0.0134021	0.0526681	0.126969	0.00529862	0.0528491	0.0685189	0.0262499	0.238997	0.299526
18.1816	35.4819	0.0260902	0.100758	0.233877	0.030875	0.0592281	0.0579324	0.145929	0.26424	0.259179
17.0824	21.261	0.0531576	0.1973	0.416594	0.101845	0.090006	0.0708169	0.410945	0.374162	0.307979
18.9386	35.9067	0.025056	0.0969036	0.225658	0.0543123	0.047018	0.0495993	0.244859	0.215213	0.225824
17.9283	20.8436	0.0480669	0.179791	0.387096	0.138992	0.0707479	0.0576941	0.504803	0.307727	0.258244
19.7314	36.1738	0.0285506	0.109878	0.253072	0.0724837	0.0509196	0.0490074	0.31404	0.231201	0.223402
19.0127	21.0061	0.035227	0.134285	0.302597	0.0560959	0.0632514	0.0546612	0.251948	0.279738	0.246251
19.9662	21.3718	0.0180533	0.0705003	0.167686	0.0157919	0.0566104	0.0653345	0.0767794	0.25398	0.287632
20.5542	36.2666	0.0408909	0.154594	0.341633	0.0812452	0.0668127	0.0543752	0.344932	0.29318	0.24511
22.035	36.4132	0.0438912	0.165202	0.361189	0.077586	0.0743102	0.0554779	0.33223	0.320615	0.249498
22.9254	36.4299	0.0295211	0.113457	0.260504	0.0535721	0.0509728	0.043968	0.241899	0.231417	0.202507
22.4868	22.0494	0.0460062	0.172617	0.374502	0.0684013	0.0794603	0.0690928	0.299091	0.338772	0.301648
25.3224	36.2173	0.0196881	0.0767122	0.181579	0.0269572	0.0384014	0.0356912	0.12837	0.178852	0.16712
23.321	22.2733	0.0509564	0.189767	0.404122	0.128623	0.0776453	0.066867	0.482033	0.332438	0.293382
26.0121	35.7921	0.0287554	0.110634	0.254647	0.0804394	0.0482985	0.0405861	0.34216	0.220493	0.188207
24.0869	22.7438	0.0483752	0.18086	0.388948	0.165469	0.0689598	0.064952	0.55002	0.301157	0.286189
26.4287	35.1675	0.0208335	0.0810469	0.191183	0.0197119	0.0475455	0.0410006	0.0951508	0.217392	0.189971
27.1687	35.0572	0.0353309	0.134661	0.303338	0.0731682	0.0585031	0.0487737	0.316512	0.261412	0.222444
27.8757	34.5332	0.0566551	0.209149	0.435516	0.193204	0.0702338	0.0536602	0.575861	0.305844	0.242252
28.3999	33.6841	0.0251726	0.0973389	0.226589	0.0202015	0.0592304	0.0527493	0.0974258	0.264249	0.238595
25.8475	23.7754	0.0406315	0.153672	0.339906	0.0809947	0.0803261	0.0736779	0.344072	0.341769	0.318347
28.9326	32.9995	0.0356146	0.135686	0.305356	0.0857476	0.056056	0.0520605	0.360164	0.25179	0.23582
26.7268	24.0953	0.0366856	0.13955	0.312912	0.0544103	0.0759066	0.0698783	0.24525	0.326304	0.30454
27.6562	24.6556	0.0307035	0.117803	0.269453	0.0387125	0.0633469	0.0635542	0.180189	0.280102	0.280891
29.3131	32.3319	0.0330992	0.126561	0.287222	0.0705186	0.0540726	0.0524836	0.306888	0.243902	0.237526
28.1721	25.5498	0.0255057	0.0985809	0.229243	0.0188336	0.0696036	0.0699072	0.0910588	0.30353	0.304646
28.5634	26.3232	0.0309082	0.118554	0.27099	0.0626521	0.0643085	0.0659716	0.27745	0.283755	0.290029
29.6556	31.5655	0.0283806	0.10925	0.251762	0.0654341	0.0537795	0.0570161	0.288007	0.24273	0.255579
28.843	27.1115	0.0205584	0.0800074	0.188887	0.015145	0.0573005	0.0592833	0.0737209	0.256698	0.264455
29.9025	30.6376	0.0350813	0.133758	0.301556	0.0585792	0.0694278	0.0670485	0.26171	0.302883	0.29406
29.6054	28.6159	0.0516663	0.192202	0.408192	0.174177	0.0676262	0.0553239	0.560607	0.296213	0.248887
29.2821	27.8276	0.0326573	0.12495	0.283981	0.0783906	0.0545996	0.0552632	0.335048	0.246005	0.248646
2.42713	27.6002	0.0438012	0.164885	0.360614	0.0823184	0.0748006	0.0548409	0.348603	0.322368	0.246967
7.49906	19.837	0.0158506	0.0620845	0.148622	0.0130579	0.0411431	0.04263	0.0638023	0.190577	0.196875
6.9131	36.8944	0.0109001	0.0429799	0.104347	0.0146362	0.023608	0.0238155	0.0713101	0.113134	0.114083
9.21084	14.2663	0.0354765	0.135187	0.304374	0.0792634	0.0507176	0.0429768	0.338088	0.230381	0.198338
8.10269	37.8467	0.0298769	0.114766	0.26321	0.0473414	0.0486769	0.0319888	0.216549	0.222048	0.150868
9.52556	13.3114	0.0254602	0.0984115	0.228881	0.0224565	0.0603966	0.056764	0.107848	0.268775	0.254586
11.9324	41.5417	0.0210377	0.0818186	0.192885	0.0303378	0.047707	0.0465536	0.143538	0.218058	0.21329
12.7102	41.7475	0.0247363	0.09571	0.223099	0.0307166	0.0461726	0.0408379	0.145224	0.211709	0.189279
14.279	42.4658	0.0135693	0.0533133	0.128464	0.00765935	0.0413575	0.0444598	0.0377875	0.191488	0.204567
15.0483	43.022	0.0204581	0.079628	0.188048	0.0215467	0.0482178	0.0440905	0.103654	0.220162	0.20302
15.9659	43.61	0.0159464	0.0624514	0.149458	0.0159498	0.0404775	0.0403782	0.0775247	0.187744	0.18732
16.7157	5.32322	0.0165171	0.0646364	0.154431	0.0150297	0.0407119	0.0372694	0.0731752	0.188742	0.173968
21.5102	44.986	0.0258406	0.0998285	0.231902	0.0783437	0.040783	0.0422049	0.334884	0.189045	0.195079
20.4205	1.39637	0.00746024	0.0295511	0.0724288	0.00139981	0.0374511	0.0439261	0.00698213	0.174754	0.202331
22.2413	1.6966	0.00865071	0.0342127	0.0835814	0.00392431	0.0315842	0.0363249	0.0194883	0.149076	0.169876
24.8961	2.73873	0.00344407	0.0137147	0.033979	0.000946662	0.0168165	0.0280207	0.00472558	0.081608	0.133164
27.337	4.2125	0.0197393	0.0769063	0.182011	0.0219113	0.0446687	0.0438579	0.105337	0.205442	0.202045
32.2092	48.7766	0.0162448	0.0635946	0.152062	0.0103672	0.0448817	0.0443102	0.0509006	0.206332	0.203941
31.7594	47.7114	0.0379087	0.143946	0.321423	0.0985758	0.0596934	0.051114	0.401105	0.266049	0.23199
32.4371	46.0571	0.026358	0.101754	0.235991	0.092183	0.0393268	0.0391668	0.381163	0.182825	0.182139
36.4379	45.6331	0.0461324	0.173058	0.375284	0.108858	0.0690238	0.0564788	0.431217	0.301393	0.253461
34.502	8.50279	0.00270764	0.0107925	0.0267913	0.000452987	0.0163984	0.0294393	0.00226316	0.0796398	0.139527
39.6089	41.1318	0.0402875	0.152448	0.337606	0.0745695	0.0767353	0.0621684	0.321543	0.329235	0.275599
43.7062	13.9387	0.0561322	0.207387	0.432757	0.194704	0.0755161	0.0588354	0.576586	0.324917	0.26271
42.8861	36.4134	0.0390448	0.148015	0.329213	0.0732836	0.0694905	0.0547866	0.316928	0.303113	0.246751
41.431	28.8233	0.0449929	0.169071	0.368173	0.134776	0.0590933	0.0462018	0.495878	0.263715	0.21183
46.9913	23.3338	0.0285118	0.109735	0.252773	0.0279437	0.06219	0.0517839	0.132818	0.275681	0.234702
47.7927	29.065	0.0336503	0.128566	0.291241	0.0515068	0.0588917	0.046747	0.233581	0.262929	0.214091
47.8047	28.0001	0.0255837	0.0988715	0.229863	0.0600581	0.0400347	0.0369607	0.267464	0.185854	0.172633
11.7646	28.8422	0.0432364	0.162896	0.356988	0.0596451	0.0883935	0.0757815	0.265862	0.368909	0.32586
12.6521	31.4317	0.0547113	0.202582	0.425136	0.175299	0.0767754	0.0613113	0.56181	0.329377	0.272306
11.4112	27.9888	0.0549477	0.203383	0.426417	0.131053	0.0874559	0.0752359	0.487615	0.365828	0.32392
11.1686	27.0401	0.0244652	0.0946968	0.220923	0.0464344	0.06003	0.0698218	0.212796	0.267355	0.304332
16.336	21.2646	0.0392471	0.148737	0.330588	0.0648184	0.080811	0.0749454	0.285685	0.34344	0.322885
20.9738	21.5231	0.0315948	0.121069	0.276121	0.0659979	0.073772	0.0756141	0.290127	0.318685	0.325266
24.4909	36.6108	0.0222398	0.08635	0.202829	0.0592146	0.0334527	0.0334237	0.264188	0.157325	0.157197
24.9879	23.3222	0.0252242	0.0975313	0.227001	0.0340155	0.0591911	0.0673931	0.159796	0.264096	0.295345
29.9975	29.5631	0.0312604	0.119845	0.273627	0.0498309	0.0691084	0.0653306	0.22677	0.301705	0.287617
10.6533	40.7415	0.0381336	0.144753	0.322974	0.0603092	0.0821821	0.0720304	0.268437	0.348138	0.312397
33.7686	44.7397	0.0401169	0.15184	0.336462	0.119361	0.052386	0.044771	0.459405	0.237132	0.205869
35.845	44.6698	0.0267189	0.103094	0.23883	0.0848399	0.0420004	0.0448946	0.357129	0.194214	0.206386
21.2742	37.033	0.0408298	0.154376	0.341227	0.0652878	0.0743607	0.0560478	0.287456	0.320796	0.251757
2.35379	28.5677	0.0345785	0.131936	0.297952	0.0462044	0.0609373	0.0447867	0.211841	0.270864	0.205935
3.49195	27.3554	0.0469637	0.175956	0.3804	0.143673	0.0663567	0.0566041	0.514174	0.291473	0.253955
5.33077	26.3493	0.0177196	0.0692286	0.164822	0.0106078	0.0615225	0.071739	0.0520595	0.273119	0.311339
6.07183	25.5825	0.0191876	0.0748135	0.177349	0.0148502	0.0591479	0.0682597	0.0723246	0.263928	0.298566
6.65023	24.7035	0.0227482	0.0882614	0.206998	0.024076	0.0565122	0.0599773	0.115275	0.253593	0.267151
3.23093	29.8326	0.0137256	0.053916	0.129858	0.00747202	0.0458359	0.0476106	0.0368755	0.21031	0.21766
7.62292	22.8911	0.0223292	0.0866862	0.203563	0.0185593	0.0515152	0.0478688	0.0897777	0.233615	0.218725
4.05063	30.1203	0.0229693	0.089092	0.208805	0.0257564	0.0520053	0.0505325	0.122931	0.235597	0.229628
8.03164	22.0235	0.020612	0.08021	0.189335	0.018858	0.0548392	0.0547334	0.0911725	0.24696	0.246539
5.4456	31.1683	0.0331922	0.126899	0.287902	0.0953369	0.0520904	0.0452453	0.391117	0.23594	0.20785
8.26041	21.0598	0.0350707	0.133719	0.30148	0.0401789	0.0774487	0.0652069	0.18647	0.331747	0.287151
6.00252	31.8939	0.0323947	0.123992	0.282047	0.0904168	0.0479077	0.0397911	0.375491	0.218885	0.184813
7.03781	33.4386	0.00854191	0.0337873	0.0825667	0.00246061	0.0358445	0.0439959	0.0122507	0.167787	0.202624
7.27194	34.3229	0.0257377	0.0994452	0.231086	0.0458632	0.0485774	0.0449247	0.210423	0.221639	0.206512
8.4965	18.4294	0.0537351	0.199266	0.419794	0.125355	0.091449	0.0729649	0.474289	0.378814	0.315779
7.36522	35.1934	0.0253296	0.0979244	0.227841	0.0378368	0.0451882	0.0408496	0.176419	0.207612	0.189329
8.94581	17.682	0.0505678	0.188431	0.401875	0.0913435	0.091041	0.0754999	0.378476	0.377503	0.32486
9.32831	16.8159	0.0539602	0.200032	0.421034	0.116281	0.0835624	0.0666971	0.451413	0.352827	0.292748
9.6297	15.9288	0.047434	0.177593	0.383268	0.118412	0.0731297	0.0607316	0.456967	0.316373	0.27007
10.6175	12.392	0.0509815	0.189853	0.404267	0.0894908	0.083879	0.0633726	0.37249	0.353897	0.2802
14.6401	9.1519	0.0579797	0.213598	0.442394	0.146123	0.0902123	0.0723765	0.518848	0.37483	0.313652
15.6548	8.62666	0.0412702	0.15594	0.344148	0.0689973	0.0754402	0.0639964	0.301295	0.324647	0.282572
16.3654	7.70812	0.0292952	0.112625	0.258782	0.0407583	0.0554031	0.0492025	0.18894	0.249202	0.224202
16.8749	6.87172	0.0161237	0.0631306	0.151006	0.0095027	0.0485987	0.0496438	0.0467284	0.221726	0.226006
17.7907	43.7412	0.0400709	0.151676	0.336153	0.113444	0.0511173	0.0371475	0.443848	0.232003	0.173441
18.3616	4.34071	0.0246203	0.0952766	0.222169	0.0339269	0.0471916	0.0399372	0.159408	0.215931	0.185437
18.8069	3.34113	0.0297371	0.114252	0.262148	0.0451448	0.0526469	0.044636	0.207431	0.238184	0.205305
18.9998	43.731	0.0156045	0.061141	0.146467	0.0438862	0.0260402	0.031206	0.202163	0.124219	0.147399
19.0911	2.22615	0.0510075	0.189942	0.404417	0.110492	0.0843263	0.0595423	0.435776	0.355404	0.265462
20.1306	43.7899	0.013753	0.0540218	0.130103	0.0182168	0.031497	0.0346194	0.0881764	0.14869	0.162442
23.1034	45.0179	0.0119674	0.0471207	0.114058	0.024598	0.0240433	0.0340044	0.117659	0.115126	0.159748
23.8872	45.6249	0.0131274	0.0516079	0.12451	0.0226705	0.0348054	0.0440477	0.108832	0.163255	0.202841
24.69	46.2482	0.0186146	0.0726364	0.17248	0.0235746	0.047839	0.0521815	0.112981	0.218602	0.236308
25.9776	47.2637	0.0425862	0.160601	0.352779	0.0966981	0.0714166	0.0617594	0.395344	0.310166	0.274029
27.7662	48.1627	0.0438826	0.165171	0.361134	0.0742013	0.0797779	0.0597516	0.320225	0.339873	0.266275
28.8703	48.264	0.0374249	0.142209	0.318072	0.0881854	0.0638845	0.0550131	0.368227	0.282147	0.247652
29.8707	48.5281	0.0190742	0.0743829	0.176387	0.0113978	0.0536295	0.0512638	0.0558575	0.242129	0.232597
30.62	48.9331	0.0404781	0.153126	0.338881	0.0949083	0.0672408	0.0513411	0.389777	0.294778	0.232911
31.3465	49.3396	0.0493277	0.184156	0.394616	0.103903	0.0749284	0.0503138	0.417012	0.322824	0.228738
25.9329	4.38766	0.0549287	0.203318	0.426314	0.106184	0.0890797	0.0671462	0.423623	0.371152	0.294425
32.0242	49.8101	0.0424542	0.160134	0.35192	0.12037	0.0612921	0.0432773	0.461972	0.272232	0.199604
27.6764	5.20205	0.0309648	0.118762	0.271415	0.02712	0.0752259	0.070531	0.129105	0.323885	0.306933
28.5665	5.76279	0.0284547	0.109524	0.252333	0.0339932	0.0661774	0.0646843	0.159699	0.290801	0.285178
29.4532	6.18922	0.0188161	0.0734023	0.174195	0.0161844	0.0523641	0.055932	0.0786313	0.237044	0.251299
30.4117	6.64822	0.0298395	0.114629	0.262926	0.0305989	0.0634193	0.0540511	0.144701	0.280378	0.243816
31.2176	7.43914	0.0542846	0.201134	0.422812	0.150244	0.0876014	0.0654503	0.526347	0.366307	0.288068
31.9825	8.27666	0.0533183	0.197847	0.417487	0.107305	0.0937061	0.0688979	0.426828	0.385998	0.300928
32.9487	8.73017	0.0486839	0.18193	0.390794	0.0878341	0.0793397	0.0575179	0.367073	0.338354	0.257553
35.3541	10.092	0.0441995	0.166286	0.363154	0.0792564	0.0837672	0.0727234	0.338064	0.353519	0.314907
36.7923	44.9172	0.0091004	0.0359697	0.0877649	0.00829568	0.0290707	0.0451944	0.0408807	0.137878	0.207638
36.8033	44.1225	0.0247873	0.0959005	0.223508	0.0553653	0.0398534	0.0396761	0.249052	0.185079	0.184321
39.3263	11.4066	0.0279765	0.107756	0.248639	0.0490858	0.0556109	0.0534736	0.223724	0.250026	0.241504
37.0769	43.345	0.0255695	0.0988187	0.22975	0.0466076	0.0443687	0.0396597	0.213513	0.204186	0.184251
37.5363	42.5697	0.0151472	0.0593861	0.142451	0.019831	0.0351443	0.0377211	0.0957044	0.164735	0.17592
38.0597	41.8164	0.0152265	0.0596904	0.143148	0.0363196	0.0319668	0.0359974	0.169852	0.150771	0.168453
40.2325	12.1096	0.0177993	0.0695323	0.165507	0.0212059	0.042572	0.0516765	0.102079	0.196631	0.234268
41.2024	12.5839	0.011719	0.0461582	0.111806	0.00405735	0.047398	0.0566898	0.0201443	0.216783	0.254293
39.4251	39.6238	0.0190768	0.0743926	0.176409	0.0454045	0.0378874	0.0425019	0.208513	0.176637	0.196334
43.6607	15.6707	0.0156274	0.0612289	0.146668	0.0114449	0.0448329	0.0457748	0.0560838	0.206128	0.210056
41.618	37.0281	0.0263295	0.101647	0.235766	0.0255843	0.0615913	0.0597971	0.122149	0.273383	0.266452
43.9704	16.6375	0.0289697	0.111425	0.256291	0.0600036	0.0479012	0.0428657	0.267253	0.218858	0.19787
43.2171	34.9755	0.0205023	0.0797951	0.188417	0.0212333	0.049778	0.0517729	0.102206	0.226554	0.234658
44.2546	33.3777	0.0128176	0.0504109	0.12173	0.00765178	0.0388312	0.044064	0.0377507	0.180699	0.202909
44.1379	18.284	0.0240202	0.0930322	0.217338	0.0419118	0.0455003	0.0450214	0.193838	0.208913	0.206916
44.7532	32.435	0.0142642	0.0559911	0.134648	0.0111573	0.0387959	0.042422	0.0547025	0.180548	0.195997
44.1891	19.1866	0.0274695	0.105879	0.2447	0.0527357	0.0524567	0.0527903	0.238541	0.237417	0.23876
44.4335	20.2136	0.00846654	0.0334926	0.0818634	0.00428975	0.0376657	0.0579639	0.0212895	0.175681	0.259303
44.7424	20.9934	0.0139299	0.0547036	0.131678	0.0213564	0.037348	0.0556434	0.102775	0.174308	0.250155
45.3198	31.5878	0.00763547	0.0302382	0.0740774	0.00257765	0.0305436	0.0395299	0.0128308	0.144454	0.183695
46.1059	30.9246	0.0134887	0.0530022	0.127743	0.0376107	0.0251449	0.0364487	0.175443	0.120151	0.170413
46.9677	30.4985	0.0145123	0.0569456	0.136846	0.0119903	0.0394507	0.0418746	0.058699	0.183356	0.193681
45.6179	22.6172	0.0439189	0.165299	0.361366	0.0738573	0.0789584	0.0605819	0.318991	0.337028	0.269492
46.9111	24.1751	0.0197022	0.0767656	0.181698	0.0260911	0.0465485	0.0515187	0.124449	0.213269	0.23363
46.1863	25.4934	0.0348323	0.132856	0.299773	0.0618431	0.0702113	0.0612558	0.274351	0.305762	0.272092
46.3881	27.3019	0.0272964	0.105237	0.243351	0.0846744	0.0439483	0.0456081	0.356574	0.202424	0.209362
46.1961	26.3759	0.0211685	0.0823122	0.193972	0.0422018	0.0443328	0.051071	0.195066	0.204036	0.231816
11.0539	26.0796	0.0336141	0.128434	0.290977	0.0635416	0.0723638	0.0727874	0.280843	0.313606	0.315138
12.6967	32.9151	0.0360028	0.137088	0.308106	0.0960896	0.0575741	0.0554792	0.393459	0.257773	0.249504
11.2127	25.049	0.0351582	0.134036	0.302105	0.0581071	0.0787709	0.0773018	0.259863	0.336375	0.331231
13.2931	33.5072	0.0339093	0.129508	0.293121	0.0781291	0.0546196	0.0542823	0.334133	0.246085	0.244739
13.958	34.0597	0.0236109	0.0914989	0.214025	0.0383035	0.0528618	0.0633004	0.17843	0.239048	0.279925
14.7337	34.5534	0.0431126	0.162459	0.356189	0.0647891	0.0874675	0.0803996	0.285574	0.365866	0.342023
12.3764	22.9239	0.0369394	0.140464	0.314689	0.079162	0.058229	0.0531189	0.337736	0.260341	0.240081
13.1634	22.1932	0.034956	0.133304	0.30066	0.0777639	0.0565658	0.054188	0.332854	0.253804	0.244363
16.5847	35.8093	0.0489194	0.182745	0.392197	0.111539	0.0857798	0.0727391	0.438663	0.360272	0.314964
14.8182	21.0621	0.0210459	0.0818493	0.192952	0.0572601	0.0494055	0.0656572	0.25654	0.225032	0.288847
17.4119	36.1511	0.0240458	0.0931281	0.217544	0.0305642	0.053527	0.054033	0.144546	0.241718	0.243744
18.2488	36.51	0.0243918	0.0944225	0.220333	0.0686177	0.0384773	0.0408136	0.299892	0.179178	0.189175
16.8549	20.3769	0.0366457	0.139406	0.312633	0.0488787	0.0762457	0.0691585	0.222875	0.327505	0.30189
19.1046	36.8562	0.0283232	0.109038	0.25132	0.0947235	0.0398482	0.0374249	0.389198	0.185057	0.174641
20.1235	37.2124	0.0217853	0.0846385	0.199083	0.0239564	0.0499224	0.044879	0.114728	0.227143	0.206321
19.704	20.4138	0.012157	0.0478554	0.115775	0.00507836	0.0432598	0.0498024	0.0251684	0.19953	0.226654
23.0162	21.2406	0.0434103	0.163508	0.358107	0.130068	0.0668968	0.0694556	0.485369	0.293494	0.302985
26.1481	36.7385	0.0347575	0.132585	0.299237	0.0796164	0.0531672	0.0452609	0.339314	0.240275	0.207915
24.0821	21.6803	0.0347941	0.132717	0.2995	0.047043	0.0748013	0.0743999	0.215316	0.322371	0.320936
26.9723	36.0322	0.0382455	0.145154	0.323744	0.0896569	0.0605277	0.0518997	0.37303	0.269282	0.23517
27.972	35.4718	0.0194434	0.0757843	0.179513	0.0199288	0.0493418	0.0567369	0.0961593	0.224772	0.254479
28.7522	34.7285	0.0521266	0.193778	0.410806	0.159392	0.0725331	0.0630814	0.541344	0.314219	0.27909
26.5892	23.1353	0.0316663	0.121331	0.276653	0.0340648	0.0734917	0.0702571	0.160012	0.317677	0.30593
29.8059	33.0992	0.042297	0.159578	0.350896	0.118831	0.0645784	0.0601173	0.458045	0.284777	0.267694
27.5419	23.5159	0.0178004	0.0695365	0.165516	0.0170356	0.0502917	0.0590375	0.0826382	0.228648	0.263498
28.7729	24.7719	0.0411281	0.155436	0.343207	0.0859734	0.0714046	0.0664011	0.360917	0.310122	0.29164
30.2253	32.3015	0.0159167	0.0623378	0.149199	0.00840269	0.048978	0.0578763	0.0414002	0.223282	0.258959
29.4787	26.2247	0.0454035	0.170509	0.370748	0.107787	0.0863205	0.0796361	0.428196	0.362071	0.339382
30.5947	31.3744	0.013092	0.051471	0.124193	0.00867803	0.0461645	0.0634314	0.0427359	0.211676	0.280424
29.8559	27.0585	0.0288792	0.111091	0.255597	0.0226923	0.0744982	0.0730968	0.108932	0.321288	0.316255
30.2025	27.905	0.0292159	0.112332	0.258176	0.038887	0.057821	0.0600717	0.180939	0.258742	0.267517
21.9508	21.346	0.0373155	0.141816	0.317311	0.0607798	0.0716476	0.0704367	0.270257	0.311007	0.306588
31.4718	46.4925	0.0211028	0.0820643	0.193426	0.025617	0.0499505	0.0482532	0.122298	0.227258	0.220307
32.6811	45.106	0.0303033	0.116334	0.266437	0.0666426	0.047695	0.0424402	0.292543	0.218009	0.196074
2.15331	29.5668	0.0344384	0.131428	0.296944	0.0705703	0.0572498	0.0436901	0.307077	0.256499	0.20134
4.46655	26.9345	0.054305	0.201203	0.422923	0.131275	0.0867865	0.072003	0.488116	0.363616	0.312298
7.13716	23.7611	0.0193785	0.075538	0.178965	0.0143956	0.0514497	0.0494049	0.0701683	0.23335	0.225029
4.79449	30.5753	0.0243365	0.0942158	0.219888	0.0239671	0.0569134	0.0524978	0.114777	0.255175	0.237583
8.38928	20.0292	0.0400814	0.151713	0.336223	0.0578391	0.0808455	0.0695187	0.258813	0.343559	0.303217
6.56353	32.6397	0.0113411	0.0446925	0.108371	0.00926575	0.032291	0.0390649	0.0455824	0.152204	0.181703
7.26143	36.0985	0.015933	0.0624004	0.149342	0.0312822	0.0320709	0.0326579	0.147737	0.151231	0.153824
7.95847	36.798	0.0146696	0.0575506	0.138238	0.0105691	0.038161	0.0341486	0.0518736	0.177817	0.16038
9.90909	15.0187	0.040091	0.151748	0.336288	0.0861106	0.0680559	0.0616141	0.361373	0.29781	0.273471
9.01055	38.32	0.0459315	0.172356	0.374039	0.138839	0.0586561	0.0414195	0.504488	0.26201	0.191751
10.2291	39.6777	0.0484645	0.18117	0.389483	0.113424	0.0839002	0.0704121	0.443795	0.353968	0.306498
10.4868	13.192	0.0369649	0.140555	0.314867	0.0710669	0.0746655	0.0637719	0.308892	0.321886	0.281719
11.196	11.653	0.0335267	0.128117	0.290342	0.0646577	0.0609803	0.0506546	0.285077	0.27103	0.230125
12.07	10.9077	0.0332618	0.127153	0.288411	0.0569162	0.0625071	0.0520065	0.255186	0.276896	0.235602
11.6267	40.6926	0.0493289	0.18416	0.394623	0.111785	0.0844889	0.0673038	0.439338	0.355951	0.295012
12.8532	10.198	0.0443	0.166639	0.363793	0.0559688	0.0880539	0.0647186	0.251444	0.367795	0.285307
14.2932	41.5372	0.0543642	0.201404	0.423246	0.114961	0.0825703	0.0595976	0.447917	0.349461	0.265677
13.4426	41.1391	0.0520584	0.193545	0.41042	0.167721	0.0686448	0.0551919	0.552968	0.299992	0.248363
13.7067	9.64032	0.0499565	0.186326	0.398314	0.144308	0.078631	0.0687604	0.5154	0.335887	0.30042
17.1449	6.06443	0.0246105	0.09524	0.22209	0.0571373	0.0469405	0.0483536	0.256057	0.214892	0.22072
16.837	43.3869	0.0476769	0.178437	0.384741	0.15732	0.0589604	0.044039	0.53815	0.263197	0.202804
17.8417	5.41178	0.0174596	0.068237	0.162586	0.0188133	0.0476315	0.0526133	0.0909639	0.217747	0.238048
21.304	43.8908	0.0215007	0.0835657	0.196729	0.0293498	0.0410694	0.0374398	0.139127	0.190263	0.174705
22.311	44.4804	0.0139203	0.0546664	0.131592	0.0455497	0.0219905	0.0307239	0.209118	0.105701	0.145257
19.9777	2.09616	0.0432864	0.163072	0.35731	0.0755237	0.0787151	0.0597283	0.324944	0.33618	0.266185
25.5938	46.5146	0.0220603	0.0856744	0.201351	0.0218574	0.0543786	0.0541615	0.105088	0.245124	0.244257
21.6497	2.50922	0.0413918	0.156372	0.344952	0.088041	0.0654993	0.0524366	0.367753	0.288253	0.237336
20.7443	2.36198	0.0333723	0.127555	0.289217	0.0275823	0.0770627	0.0595225	0.13119	0.33039	0.265385
26.8443	47.559	0.0469903	0.176049	0.380563	0.14129	0.0703536	0.0578372	0.509476	0.306283	0.258806
23.2005	2.95571	0.0426466	0.160814	0.353172	0.0642148	0.0731389	0.0528477	0.2834	0.316407	0.238991
22.48	2.53391	0.0561144	0.207327	0.432663	0.14702	0.0740107	0.0494412	0.520518	0.319542	0.225178
24.1313	3.1408	0.0415825	0.157048	0.346211	0.10935	0.0674167	0.0534494	0.432597	0.295433	0.241407
24.8478	3.87394	0.0453867	0.17045	0.370643	0.0857601	0.0838287	0.0657272	0.360206	0.353726	0.28911
26.7072	4.84266	0.0564505	0.20846	0.434439	0.184923	0.0789907	0.0679404	0.570583	0.33714	0.297381
34.7914	43.8578	0.0245961	0.0951862	0.221975	0.0382335	0.0524585	0.0499216	0.178129	0.237425	0.22714
33.7996	9.11	0.0570012	0.210314	0.437328	0.202487	0.067804	0.0529146	0.579191	0.296875	0.23926
34.5968	9.55538	0.0504273	0.187948	0.40106	0.138717	0.0743956	0.0635112	0.504237	0.320921	0.280727
36.3049	10.4574	0.0320964	0.122903	0.279843	0.0288668	0.0752208	0.0690839	0.136964	0.323866	0.301615
38.2717	11.0807	0.0262672	0.101416	0.235274	0.026318	0.0583931	0.0537963	0.125478	0.260982	0.242797
38.609	41.0199	0.0177306	0.0692704	0.164917	0.0340647	0.0349658	0.038079	0.160012	0.163956	0.177463
41.933	13.3563	0.0113995	0.0449189	0.108902	0.00537399	0.0440629	0.0536464	0.0266198	0.202905	0.242197
39.1825	40.4226	0.0165094	0.0646071	0.154365	0.023134	0.0407867	0.0459308	0.11096	0.189061	0.210704
42.5742	14.2439	0.0340932	0.130175	0.294452	0.0839801	0.0523571	0.0462949	0.354238	0.237016	0.212217
39.9206	38.8204	0.0196929	0.0767302	0.181619	0.0466455	0.0401225	0.0445045	0.213671	0.186229	0.204755
41.2976	37.8897	0.0345985	0.132009	0.298096	0.0491439	0.0648182	0.055409	0.223962	0.285684	0.249225
43.3614	14.8045	0.0169847	0.0664242	0.158486	0.0127636	0.0487295	0.0484908	0.0623977	0.222263	0.221283
42.0342	36.282	0.0288506	0.110985	0.255378	0.0645574	0.0580046	0.0603372	0.284698	0.259462	0.268546
43.7518	34.1672	0.0245606	0.0950537	0.22169	0.0354199	0.046409	0.0464742	0.165938	0.21269	0.212961
45.1956	21.8267	0.0401766	0.152053	0.336863	0.104945	0.0654164	0.0590544	0.420046	0.287941	0.263564
46.0266	23.5899	0.0541914	0.200817	0.422302	0.183565	0.0726517	0.0563903	0.569515	0.314648	0.253111
46.9965	29.4952	0.037091	0.141009	0.315748	0.0606345	0.064449	0.0497156	0.269695	0.284287	0.226299
46.1257	24.5612	0.0453139	0.170196	0.370188	0.0865503	0.0756334	0.0606827	0.362833	0.325334	0.269881
46.8537	28.3252	0.0325586	0.12459	0.283255	0.0797905	0.0543377	0.0463505	0.339917	0.244961	0.212447
11.0777	30.1172	0.0172478	0.0674286	0.160759	0.00663033	0.063379	0.0731703	0.0327704	0.280224	0.31652
11.1208	29.3493	0.0273663	0.105496	0.243896	0.0237531	0.0755194	0.0784221	0.113798	0.324929	0.335157
11.6516	31.7196	0.0404767	0.153121	0.338872	0.0680777	0.0691174	0.0671994	0.297891	0.301738	0.294623
12.3633	32.2104	0.0345192	0.131721	0.297525	0.0396206	0.0691107	0.0610361	0.184084	0.301713	0.271245
11.5916	23.9004	0.0292171	0.112337	0.258185	0.0694739	0.0603744	0.0667636	0.303052	0.268689	0.292996
15.6264	35.2334	0.04513	0.169551	0.369034	0.0408564	0.107765	0.0893611	0.189357	0.428133	0.372068
14.0004	21.6281	0.0200592	0.0781181	0.184702	0.025658	0.054486	0.0602386	0.122484	0.245552	0.268164
15.7218	20.4971	0.0262291	0.101274	0.234974	0.0246823	0.070235	0.0749143	0.118043	0.305849	0.322774
18.7396	20.1066	0.021719	0.0843886	0.198535	0.0255996	0.0445752	0.0434269	0.122219	0.20505	0.200233
17.852	19.9399	0.0217529	0.0845163	0.198815	0.0266584	0.043695	0.0472128	0.127019	0.20136	0.216018
20.511	20.8004	0.0184316	0.0719401	0.170919	0.0266378	0.0505095	0.0604251	0.126926	0.229535	0.268885
22.3781	37.2401	0.019118	0.074549	0.176758	0.0128472	0.0527582	0.0500955	0.0627967	0.238631	0.227849
23.5201	37.2171	0.0545814	0.202141	0.42443	0.187845	0.0608	0.0422972	0.572689	0.270335	0.195469
25.257	37.1947	0.0123151	0.0484674	0.117203	0.0104439	0.0346765	0.0410405	0.0512706	0.162692	0.190141
25.0525	22.2066	0.0248398	0.0960967	0.223929	0.0206168	0.0648401	0.071917	0.099352	0.285767	0.311986
29.3335	33.9176	0.0534004	0.198127	0.417943	0.123674	0.0797194	0.0646768	0.470204	0.339671	0.285149
25.7267	22.941	0.0250094	0.0967298	0.225286	0.0203982	0.0653205	0.0713948	0.0983386	0.287579	0.310087
28.3804	23.974	0.0380439	0.144431	0.322356	0.115678	0.0526119	0.053442	0.449823	0.238043	0.241377
30.8701	30.3376	0.0176525	0.0689727	0.164246	0.0154988	0.0562842	0.0670242	0.0753945	0.252692	0.29397
30.4224	28.7248	0.0475457	0.177981	0.383946	0.103532	0.0729714	0.0578697	0.415927	0.315803	0.258933
3.29792	28.247	0.0150077	0.0588503	0.141223	0.0079045	0.0449658	0.0482868	0.03898	0.206683	0.220445
12.5312	40.8037	0.0519004	0.193004	0.409524	0.10089	0.0832929	0.0618514	0.408095	0.351915	0.274383
15.1708	42.0462	0.0452672	0.170032	0.369895	0.0670795	0.0890183	0.0651335	0.294176	0.370951	0.286874
16.2022	42.6764	0.0471869	0.176734	0.381764	0.0911033	0.0776392	0.0572726	0.377704	0.332417	0.256589
31.3403	48.5355	0.0172528	0.0674477	0.160802	0.00990567	0.0530181	0.0530167	0.048675	0.239676	0.23967
42.5477	35.5824	0.0158124	0.061938	0.148287	0.013103	0.0483545	0.0565719	0.0640173	0.220723	0.253828
10.7653	28.599	0.0285636	0.109926	0.253172	0.0338275	0.0728557	0.0774505	0.158972	0.315385	0.331754
10.4712	27.6929	0.046519	0.174407	0.377671	0.100813	0.0762661	0.0725992	0.407864	0.327577	0.314458
10.257	26.6579	0.0390982	0.148205	0.329576	0.0919722	0.0658246	0.0683273	0.380489	0.289476	0.298816
35.9781	43.4812	0.0227011	0.0880848	0.206613	0.0459313	0.0404997	0.0393088	0.210706	0.187838	0.182748
20.8882	38.0748	0.0447109	0.168082	0.366395	0.119064	0.0682128	0.0527925	0.458644	0.298392	0.238769
6.37267	26.5759	0.0201562	0.0784854	0.185517	0.0278685	0.0520096	0.0591188	0.132479	0.235614	0.263814
7.12142	25.6647	0.0159286	0.0623833	0.149303	0.0108886	0.051701	0.0633002	0.053411	0.234367	0.279924
4.03063	29.068	0.0219878	0.0854014	0.200754	0.0242801	0.053697	0.0545959	0.116208	0.242399	0.245991
8.68768	22.8239	0.0323197	0.123718	0.281493	0.0519977	0.0564931	0.0497636	0.235566	0.253517	0.226495
8.9933	21.7345	0.0284616	0.109549	0.252387	0.0519175	0.0531563	0.0569657	0.235242	0.240231	0.255381
6.40098	30.9502	0.0483543	0.180788	0.388823	0.13098	0.0660288	0.0536254	0.487449	0.290243	0.242112
8.04919	33.5714	0.0459991	0.172592	0.374458	0.100138	0.0737591	0.0600231	0.405836	0.318639	0.267329
8.21412	34.6712	0.0427818	0.161291	0.354049	0.134661	0.0611114	0.054284	0.495627	0.271536	0.244746
9.48747	18.6138	0.0538733	0.199736	0.420556	0.176013	0.0728227	0.0712114	0.562556	0.315265	0.309419
9.90719	17.6988	0.0136239	0.0535238	0.128951	0.0065899	0.0472871	0.0612747	0.0325729	0.216325	0.272165
10.3359	16.667	0.00802135	0.0317502	0.0776994	0.00219394	0.0383296	0.0572172	0.0109281	0.178543	0.256371
15.4917	9.74681	0.0475	0.177823	0.383669	0.0782096	0.0911438	0.0834238	0.334415	0.377834	0.352358
16.7801	8.66066	0.0375675	0.142722	0.319062	0.0609305	0.06572	0.0598995	0.270838	0.289083	0.26685
17.3926	7.70762	0.0494121	0.184447	0.395115	0.139108	0.0726321	0.0587226	0.505043	0.314577	0.26227
18.5213	42.7396	0.0180601	0.0705262	0.167744	0.0605074	0.026362	0.0360355	0.269204	0.125677	0.168618
19.3866	4.24505	0.0531925	0.197418	0.416788	0.125995	0.0771697	0.0579956	0.475829	0.330766	0.259427
19.9166	3.10488	0.0521493	0.193856	0.410935	0.141067	0.0750845	0.058015	0.509028	0.323381	0.259503
19.6455	42.8448	0.00960152	0.0379251	0.092408	0.0159644	0.0246171	0.0389817	0.0775934	0.117746	0.181346
24.0422	44.6405	0.0112764	0.0444412	0.107781	0.0184303	0.0312963	0.0433162	0.0891749	0.1478	0.199768
24.8051	45.1528	0.0149759	0.0587278	0.140942	0.0217169	0.044522	0.0503273	0.104439	0.204828	0.228793
28.5481	47.3097	0.0474223	0.177552	0.383197	0.113021	0.0668282	0.0514008	0.442706	0.293237	0.233152
29.742	47.4194	0.0340358	0.129967	0.294037	0.0763508	0.057397	0.0535335	0.327877	0.257078	0.241744
30.6891	47.9961	0.027498	0.105984	0.244922	0.0623931	0.0571035	0.0558649	0.27646	0.255923	0.251033
27.739	6.32934	0.0495343	0.18487	0.395835	0.127459	0.0814733	0.0672101	0.479306	0.345715	0.294663
28.6582	6.81138	0.0393349	0.149051	0.331184	0.0683227	0.069616	0.0620558	0.298799	0.303575	0.275167
29.5046	7.32698	0.0433087	0.16315	0.357454	0.0931776	0.068647	0.0611507	0.384326	0.3	0.271687
31.0369	8.34479	0.0407142	0.153965	0.340457	0.0715273	0.077099	0.0683801	0.310569	0.330518	0.299012
32.2292	9.41903	0.0128037	0.0503571	0.121605	0.00741351	0.044281	0.0586007	0.0365906	0.203819	0.261794
39.2423	12.5927	0.0214654	0.0834326	0.196436	0.0381348	0.0416131	0.0439609	0.177704	0.192572	0.202477
36.4558	42.5714	0.0165063	0.0645951	0.154337	0.0140193	0.0386434	0.0366216	0.0683808	0.179892	0.171163
37.0461	41.7141	0.0191631	0.0747204	0.177141	0.0562932	0.0355874	0.0342299	0.252728	0.166668	0.160736
40.2047	13.1309	0.0351009	0.133828	0.301696	0.0652539	0.0594487	0.0503031	0.287328	0.265098	0.228695
42.9565	16.5486	0.0369446	0.140482	0.314725	0.108716	0.0469192	0.0333607	0.430818	0.214804	0.15692
43.751	32.577	0.0115842	0.0456356	0.110582	0.0139136	0.0270645	0.0361157	0.0678781	0.128855	0.168967
43.277	18.8093	0.0241793	0.0936278	0.218622	0.0306015	0.0459963	0.0381592	0.144712	0.210977	0.177809
44.1799	31.457	0.00934404	0.0369207	0.0900248	0.00791418	0.0280406	0.0373871	0.0390271	0.133254	0.174477
43.441	19.9072	0.0279181	0.10754	0.248186	0.0667188	0.0494356	0.0450674	0.292828	0.225155	0.207108
43.7599	20.9316	0.0169221	0.0661847	0.157944	0.0399207	0.0329345	0.0430797	0.185367	0.155044	0.198772
45.0278	30.5353	0.0139739	0.054873	0.132069	0.0101822	0.0402068	0.0442768	0.0500089	0.186589	0.203801
46.0387	29.9859	0.0112164	0.0442084	0.107235	0.00500067	0.0380198	0.0452323	0.0247868	0.177208	0.207796
45.3165	25.9564	0.04207	0.158775	0.349412	0.0991567	0.0716719	0.0654625	0.402872	0.311095	0.288114
45.4232	26.9788	0.0305698	0.117313	0.268447	0.035692	0.0640773	0.0602233	0.167123	0.282879	0.268104
10.1812	25.5194	0.0393622	0.149148	0.331369	0.0592135	0.0829169	0.0755705	0.264183	0.350639	0.325111
12.3158	33.7556	0.0365169	0.138942	0.311729	0.0987955	0.0582661	0.0594029	0.401774	0.260486	0.26492
13.0746	34.4169	0.0182409	0.0712147	0.169291	0.0150937	0.0490227	0.0625301	0.0734778	0.223465	0.276984
13.8106	34.9578	0.043655	0.16437	0.359678	0.135426	0.0731264	0.0758179	0.497283	0.316361	0.325989
12.209	21.8571	0.0557371	0.206053	0.430656	0.192328	0.0697609	0.0593315	0.575404	0.304108	0.264643
16.6642	36.7888	0.0413226	0.156126	0.344495	0.113898	0.0637432	0.0573467	0.445072	0.28161	0.25688
17.502	37.1303	0.0203062	0.0790533	0.186775	0.0230517	0.0461155	0.0432383	0.110583	0.211472	0.19944
18.2835	37.5072	0.0210332	0.0818015	0.192847	0.0307302	0.0414118	0.0359311	0.145285	0.191718	0.168164
19.2232	37.871	0.0180078	0.0703267	0.167295	0.0178597	0.0388485	0.0359085	0.0865047	0.180773	0.168065
23.9523	20.6542	0.0277476	0.106909	0.246863	0.0288069	0.0759817	0.0801779	0.136695	0.32657	0.341257
27.1288	37.2568	0.0225992	0.0877015	0.205778	0.0129794	0.0621166	0.0547398	0.0634277	0.2754	0.246564
28.0627	36.5104	0.0283939	0.109299	0.251865	0.0378429	0.0611692	0.0575724	0.176446	0.271759	0.257767
28.9919	35.7803	0.0109213	0.043062	0.10454	0.00805957	0.0415842	0.0621505	0.0397338	0.19245	0.27553
27.3362	22.2934	0.0419588	0.158381	0.348684	0.078218	0.0727913	0.0675584	0.334444	0.315152	0.295961
30.7762	33.0767	0.0423067	0.159612	0.350959	0.113296	0.0689765	0.0636477	0.443449	0.301218	0.281247
31.1918	32.2282	0.0312905	0.119955	0.273852	0.0702951	0.0566106	0.0602836	0.306069	0.253981	0.268338
30.4326	26.1564	0.0480438	0.179711	0.386957	0.0676309	0.0979002	0.085524	0.296231	0.399041	0.359418
30.8311	27.1764	0.0234782	0.0910015	0.212948	0.0242151	0.0651709	0.0736447	0.115911	0.287015	0.318228
8.7395	19.1751	0.0373783	0.142042	0.317748	0.0512133	0.0778757	0.073909	0.232393	0.333246	0.319177
9.86133	38.7496	0.0236011	0.0914625	0.213946	0.0249281	0.0571743	0.0543065	0.119164	0.256202	0.244836
10.9534	31.0597	0.0143742	0.0564145	0.135624	0.00970755	0.050599	0.0699218	0.0477183	0.229899	0.3047
10.1863	14.0872	0.0326131	0.124789	0.283656	0.0420753	0.0707904	0.0641267	0.194531	0.307882	0.283066
8.90205	37.3023	0.0531711	0.197345	0.416669	0.18457	0.0610321	0.0390914	0.570311	0.27123	0.181816
30.8068	47.1648	0.0230588	0.0894282	0.209535	0.0218454	0.05789	0.0546404	0.105033	0.259013	0.246168
31.6256	45.354	0.019211	0.0749021	0.177547	0.0247362	0.0470527	0.04962	0.118289	0.215356	0.225909
21.3056	20.5995	0.0195839	0.0763172	0.1807	0.0176598	0.0551552	0.0616968	0.0855682	0.248217	0.273789
24.4573	37.53	0.0347485	0.132552	0.299172	0.0841226	0.0512693	0.0436445	0.354718	0.23262	0.201148
31.0732	29.3173	0.0361697	0.13769	0.309284	0.0557897	0.0687394	0.059596	0.250735	0.300342	0.265671
11.2046	39.7939	0.0252655	0.0976855	0.22733	0.0264105	0.0673118	0.0670979	0.125897	0.295042	0.294245
32.7506	44.0845	0.0344279	0.13139	0.296868	0.065234	0.0572114	0.0459964	0.287253	0.256348	0.210977
33.5862	43.4974	0.0119617	0.0470987	0.114007	0.00830757	0.0387487	0.0454151	0.0409384	0.180345	0.208558
21.7633	37.9027	0.0284413	0.109474	0.25223	0.0612977	0.0550875	0.0520308	0.272253	0.247948	0.2357
4.34303	27.9428	0.0315925	0.12106	0.276103	0.105238	0.0540026	0.0600038	0.420896	0.243622	0.267254
5.50303	27.4172	0.0278494	0.107285	0.247653	0.0424758	0.0588364	0.061376	0.196224	0.262714	0.272555
7.67277	24.722	0.0302966	0.116309	0.266387	0.0679508	0.0489984	0.0548702	0.29742	0.223366	0.247083
8.22355	23.733	0.0489924	0.182997	0.39263	0.17307	0.0565724	0.047458	0.559384	0.25383	0.217031
4.96983	29.6067	0.0481507	0.180082	0.3876	0.141762	0.0764006	0.0661846	0.510419	0.328053	0.290828
5.7648	30.2044	0.0408225	0.15435	0.341178	0.0463633	0.0835389	0.0691374	0.212501	0.352747	0.301812
9.23355	20.6799	0.0200557	0.078105	0.184673	0.0292362	0.0481658	0.0669051	0.138619	0.219948	0.293525
7.01274	31.7213	0.0468489	0.175557	0.379698	0.149642	0.061231	0.0524715	0.52528	0.271997	0.237477
7.7047	32.5158	0.0403707	0.152744	0.338163	0.06538	0.07071	0.0600842	0.287804	0.307588	0.267565
8.19279	35.6797	0.0328455	0.125637	0.285364	0.0868812	0.0549177	0.0462311	0.36393	0.247272	0.211952
10.5716	15.769	0.0183967	0.0718073	0.170622	0.0261817	0.0471167	0.0581778	0.12486	0.215621	0.26014
11.5396	12.8209	0.033382	0.12759	0.289288	0.0671323	0.0541202	0.0422595	0.294373	0.244092	0.19531
14.6418	10.1329	0.0513398	0.191083	0.406326	0.0944767	0.0965067	0.0827986	0.388424	0.394752	0.350237
17.9494	6.61956	0.0526954	0.195723	0.414011	0.139731	0.0832798	0.0692532	0.506322	0.35187	0.302239
17.4106	42.6827	0.0123259	0.0485091	0.1173	0.00739336	0.0345351	0.0409047	0.0364924	0.162073	0.189563
18.9546	5.1822	0.0474126	0.177519	0.383138	0.0906539	0.0862863	0.0661051	0.376257	0.361957	0.29053
20.6685	42.963	0.0291661	0.112149	0.257795	0.0526499	0.0529037	0.0472804	0.238195	0.239216	0.216298
23.1993	43.9847	0.0116523	0.0458995	0.111201	0.0373949	0.0191147	0.0337265	0.174511	0.0923697	0.158528
25.6942	45.6522	0.014311	0.056171	0.135063	0.0103626	0.0401238	0.0450063	0.0508789	0.186234	0.206852
26.7545	46.3664	0.018699	0.0729571	0.173199	0.019196	0.042482	0.0419185	0.0927487	0.19625	0.193867
27.604	47.1523	0.0357765	0.136271	0.306504	0.0756197	0.0640786	0.0509486	0.325285	0.282884	0.231319
25.0417	4.96269	0.0450813	0.169381	0.368729	0.0810156	0.0887782	0.0715499	0.344144	0.370167	0.310651
25.8639	5.43504	0.0447104	0.16808	0.366392	0.0863824	0.0838901	0.0704502	0.362276	0.353934	0.306637
26.795	5.90901	0.0538005	0.199489	0.420155	0.136827	0.0799526	0.0676876	0.500277	0.340478	0.296441
33.1022	9.80865	0.0131321	0.0516261	0.124553	0.0110302	0.0433388	0.0584367	0.0540917	0.199863	0.261153
35.3842	11.0842	0.0111837	0.0440814	0.106936	0.0107636	0.0326459	0.0491142	0.0528098	0.153771	0.22384
34.5434	10.6047	0.00775553	0.0307088	0.0752056	0.00487077	0.0322817	0.0523854	0.0241484	0.152163	0.23713
38.3708	12.1095	0.00795476	0.0314894	0.0770752	0.0044485	0.0280464	0.0412786	0.0220712	0.13328	0.191153
37.6433	40.8443	0.0257453	0.0994734	0.231146	0.0652345	0.0380089	0.0320043	0.287255	0.177161	0.150937
41.0257	13.5182	0.0197642	0.0770008	0.182221	0.0189592	0.0496554	0.0503013	0.0916446	0.226053	0.228687
38.794	38.8971	0.0177011	0.0691582	0.164664	0.0676893	0.0201342	0.0260575	0.296448	0.0971133	0.124297
38.3515	39.9367	0.0170238	0.0665733	0.158824	0.044533	0.0252536	0.0281122	0.204874	0.120646	0.133576
42.6588	15.3967	0.0172994	0.0676256	0.161205	0.0122175	0.0422405	0.0386116	0.0597865	0.19523	0.179756
41.2158	36.297	0.0219535	0.0852721	0.200471	0.0411417	0.0518341	0.0629713	0.190571	0.234905	0.27867
40.5928	36.9691	0.0261765	0.101079	0.234559	0.070386	0.0502609	0.057692	0.306402	0.228523	0.258236
43.2653	17.636	0.0449474	0.168911	0.367887	0.159581	0.0499982	0.0320267	0.54163	0.227452	0.151036
42.1976	34.6355	0.0143946	0.0564928	0.135804	0.0213771	0.0391813	0.054266	0.102871	0.182202	0.244675
42.9096	34.132	0.013312	0.0523203	0.126163	0.0257355	0.031695	0.0451578	0.122836	0.149567	0.207485
43.221	33.3626	0.0190156	0.0741604	0.17589	0.0557838	0.0317285	0.0392803	0.250712	0.149716	0.182626
44.1986	21.7901	0.0160072	0.0626844	0.149989	0.0296985	0.03566	0.0447606	0.140686	0.166984	0.205826
44.6348	22.6076	0.0223854	0.0868978	0.204025	0.0238412	0.0530172	0.0500903	0.114201	0.239672	0.227828
45.0905	23.3437	0.0446172	0.167753	0.365803	0.0817311	0.0722726	0.0543026	0.346598	0.313275	0.24482
45.4192	25.0882	0.0275379	0.106132	0.245233	0.0221364	0.0739987	0.0669268	0.106374	0.319499	0.293606
45.7527	27.962	0.0214322	0.0833072	0.19616	0.0184669	0.0576396	0.0560941	0.0893459	0.258031	0.25194
11.5837	32.8823	0.0269327	0.103888	0.240507	0.0366093	0.063381	0.0680991	0.17111	0.280232	0.29797
10.4584	24.3566	0.0282763	0.108865	0.250958	0.0220077	0.0755747	0.073218	0.105781	0.325125	0.316692
14.7043	35.6594	0.0397569	0.150557	0.334039	0.0581877	0.0911633	0.0858531	0.260179	0.377897	0.360516
11.4405	22.666	0.0240991	0.0933276	0.217974	0.0239089	0.0600214	0.0621813	0.114511	0.267322	0.275648
13.0351	21.1956	0.038902	0.147504	0.32824	0.0550419	0.0737874	0.0615545	0.247767	0.31874	0.273242
15.6264	36.2797	0.04554	0.170987	0.371602	0.085472	0.0881919	0.0774473	0.359245	0.368248	0.331743
14.7482	20.0987	0.0189516	0.0739172	0.175347	0.0166473	0.0516134	0.0614353	0.0808116	0.234013	0.272783
13.9586	20.6162	0.0272353	0.105011	0.242874	0.0283051	0.062612	0.0603388	0.134443	0.277297	0.268551
16.2566	19.5233	0.0476242	0.178254	0.384422	0.126901	0.0842231	0.0722717	0.477985	0.355056	0.313272
17.25	19.2636	0.0203525	0.0792285	0.187163	0.0212868	0.0501223	0.0563849	0.102453	0.227958	0.25309
20.5344	19.8422	0.0217853	0.0846386	0.199083	0.0192161	0.0525132	0.0507612	0.0928427	0.237645	0.230558
19.4988	19.4056	0.0170303	0.0665984	0.158881	0.0207798	0.0407872	0.0419136	0.100107	0.189063	0.193846
23.1335	20.2387	0.0250583	0.0969121	0.225676	0.0280647	0.0629169	0.0684926	0.133362	0.278462	0.299429
26.131	37.8219	0.0219722	0.0853425	0.200625	0.0325493	0.0483577	0.0511293	0.153345	0.220736	0.232052
24.8732	21.1147	0.0591008	0.217347	0.44809	0.15256	0.0961052	0.0844116	0.53036	0.393508	0.355691
29.8315	34.9473	0.0405169	0.153264	0.339141	0.0426667	0.0922073	0.0803471	0.19703	0.38124	0.341841
26.1813	22.2256	0.0276846	0.106675	0.246374	0.049431	0.061777	0.071107	0.225137	0.274097	0.309038
30.2781	33.9082	0.0355959	0.135619	0.305223	0.0449537	0.0817417	0.0740059	0.206633	0.346634	0.319524
28.5488	22.9271	0.0428984	0.161703	0.354804	0.095309	0.0618398	0.0578034	0.39103	0.274338	0.258673
29.8513	25.1321	0.034413	0.131336	0.29676	0.0318427	0.0808357	0.0761337	0.150222	0.343525	0.327109
29.4473	23.8803	0.0390338	0.147975	0.329138	0.123468	0.052989	0.0546251	0.469698	0.239559	0.246107
31.6003	31.1889	0.01809	0.0706398	0.167999	0.0301597	0.0491586	0.0608461	0.142744	0.224022	0.270512
31.2461	28.2191	0.0325871	0.124694	0.283464	0.0695336	0.0616791	0.0593272	0.303272	0.273721	0.264626
12.2655	11.983	0.0429918	0.162032	0.355409	0.127462	0.0577317	0.0416971	0.479313	0.258392	0.192929
13.0016	11.2392	0.0431222	0.162493	0.356251	0.097581	0.0669778	0.0530857	0.398063	0.293796	0.239948
12.2154	39.838	0.0172474	0.0674273	0.160756	0.011602	0.0536997	0.0595239	0.0568376	0.24241	0.265391
13.798	10.6277	0.0459617	0.172461	0.374226	0.10375	0.0802554	0.0695789	0.416564	0.341525	0.303439
15.1706	40.9544	0.0188262	0.0734408	0.174281	0.0375193	0.04772	0.0598667	0.175049	0.218111	0.266722
14.2165	40.4989	0.0267133	0.103074	0.238786	0.0516165	0.0533213	0.0569386	0.234025	0.240893	0.255274
13.2379	40.0962	0.0278474	0.107278	0.247638	0.0595423	0.0553263	0.0585019	0.265463	0.248897	0.261408
22.3134	43.3644	0.0139323	0.0547126	0.131699	0.0152396	0.0376219	0.0419632	0.0741684	0.175492	0.194056
21.0496	3.31152	0.0186384	0.0727267	0.172683	0.0191981	0.0520582	0.0546365	0.0927587	0.23581	0.246153
22.1801	3.45326	0.0293822	0.112945	0.259446	0.0544131	0.0500311	0.0492381	0.245261	0.227586	0.224347
23.7344	3.94176	0.043762	0.164747	0.360363	0.0807919	0.0729567	0.0609462	0.343374	0.31575	0.270899
35.2325	42.6402	0.041443	0.156554	0.345291	0.0899726	0.0664762	0.050693	0.374054	0.291921	0.230281
41.4675	14.2557	0.0469889	0.176044	0.380555	0.158869	0.0586686	0.0454137	0.540549	0.262059	0.208552
41.4584	35.3925	0.0169086	0.0661332	0.157827	0.00867374	0.0533674	0.0640957	0.0427151	0.241078	0.282948
45.0696	24.2535	0.040792	0.154242	0.340975	0.0670958	0.0761708	0.0602496	0.294237	0.32724	0.268206
46.0336	28.9657	0.0253085	0.0978456	0.227673	0.0418584	0.0535722	0.0526466	0.193612	0.241899	0.238182
10.2112	29.5237	0.0328825	0.125771	0.285635	0.0631523	0.0685563	0.0736405	0.27936	0.299665	0.318213
18.3926	19.0469	0.0239693	0.0928417	0.216926	0.0720863	0.0359433	0.0401926	0.3126	0.168217	0.186528
22.7001	38.3253	0.0165188	0.0646428	0.154446	0.0238283	0.0406818	0.0490995	0.114142	0.188614	0.22378
16.2253	41.4599	0.01438	0.0564365	0.135675	0.0417093	0.0376691	0.0563318	0.19298	0.175696	0.25288
9.81777	28.4297	0.0218287	0.0848019	0.199441	0.0103758	0.0673957	0.072818	0.0509422	0.295355	0.315249
9.50823	27.3573	0.0366631	0.139469	0.312755	0.0577937	0.0736854	0.0700522	0.258635	0.318374	0.305178
9.29596	26.2943	0.047012	0.176125	0.380696	0.115255	0.0744528	0.0685981	0.448699	0.321125	0.299819
7.46874	26.7547	0.035717	0.136056	0.306082	0.0879533	0.0633011	0.0581043	0.367465	0.279927	0.259852
9.70994	22.5349	0.0557847	0.206214	0.43091	0.174522	0.0774269	0.0615207	0.56098	0.331671	0.273112
9.23046	33.8668	0.0341054	0.13022	0.29454	0.0733868	0.065459	0.0691236	0.3173	0.288101	0.301761
10.5691	18.4512	0.00810501	0.0320778	0.0784831	0.00361138	0.0347286	0.0557399	0.0179441	0.16292	0.250538
10.9764	17.5381	0.0162022	0.0634312	0.151691	0.0396326	0.0312305	0.0478737	0.184135	0.147508	0.218745
17.8149	8.79222	0.0368997	0.140321	0.314411	0.0654177	0.0649537	0.0599471	0.287946	0.286196	0.267034
19.3015	41.8215	0.0387141	0.146832	0.326956	0.107752	0.0682739	0.0639254	0.428098	0.298619	0.282302
20.5312	4.10483	0.0281379	0.108353	0.249888	0.0386013	0.0608759	0.0569985	0.179711	0.270627	0.25551
24.9104	44.1719	0.0171327	0.0669894	0.159766	0.0118324	0.0519982	0.0539315	0.0579423	0.235568	0.243338
29.1598	46.4563	0.0146465	0.0574617	0.138034	0.0183662	0.0358126	0.0415679	0.0888751	0.167648	0.192381
27.8628	7.37554	0.0231265	0.0896824	0.210087	0.0715434	0.0369466	0.0466994	0.310628	0.172571	0.213894
28.6829	7.90265	0.00784209	0.031048	0.0760183	0.0127559	0.0209205	0.0418751	0.0623608	0.100759	0.193683
39.27	13.7452	0.0351673	0.134069	0.302171	0.129382	0.0475224	0.045273	0.483793	0.217297	0.207965
36.0008	41.6938	0.0280056	0.107864	0.248864	0.0572775	0.0489731	0.0445353	0.256608	0.223262	0.204884
43.0832	31.7152	0.0180052	0.0703169	0.167273	0.047239	0.0301461	0.0364016	0.216127	0.142683	0.170209
42.4564	19.508	0.032097	0.122905	0.279848	0.09274	0.054429	0.0479718	0.382937	0.245325	0.219149
43.9449	30.4093	0.0192539	0.0750652	0.17791	0.0297752	0.0381429	0.039618	0.141028	0.177739	0.184072
42.7379	20.6879	0.0143245	0.056223	0.135183	0.0133318	0.0402437	0.0497283	0.0651083	0.186746	0.226351
45.1993	29.4709	0.0338286	0.129214	0.292536	0.0689193	0.0583555	0.0531635	0.301007	0.260835	0.24026
44.4414	26.4914	0.0472073	0.176805	0.381888	0.1166	0.0758156	0.0647141	0.452251	0.325981	0.285291
12.1252	34.7641	0.0295525	0.113572	0.260744	0.0282635	0.0692074	0.0727989	0.134256	0.30207	0.31518
12.966	35.4674	0.0418711	0.158071	0.348108	0.0876854	0.0772176	0.079409	0.366584	0.330935	0.338594
16.7531	37.769	0.016554	0.0647777	0.154752	0.00806845	0.0495063	0.0491	0.0397769	0.225444	0.223782
17.5076	38.1173	0.022974	0.0891099	0.208844	0.0277243	0.0497093	0.0434568	0.13183	0.226274	0.200359
18.4822	38.5169	0.037463	0.142346	0.318337	0.112301	0.048798	0.0387428	0.440747	0.222544	0.18032
28.1675	37.5902	0.0382377	0.145126	0.32369	0.0615871	0.0676739	0.0516976	0.273367	0.296391	0.234353
29.0909	36.9553	0.0194193	0.0756927	0.179309	0.0620471	0.036368	0.0511918	0.275134	0.170063	0.232305
31.7973	33.0013	0.0377265	0.143293	0.320164	0.0632556	0.0633018	0.0593495	0.279754	0.27993	0.264713
31.4917	26.3187	0.0465087	0.174371	0.377608	0.0925474	0.0815431	0.0727854	0.382324	0.345954	0.315131
21.5814	19.7613	0.0262655	0.10141	0.235262	0.043347	0.0578384	0.0551187	0.199897	0.258811	0.248072
30.3314	46.3893	0.0346305	0.132125	0.298325	0.0874313	0.0558353	0.0494125	0.365747	0.250916	0.225061
31.7745	44.4572	0.0266866	0.102975	0.238577	0.0379365	0.0582478	0.0544329	0.176849	0.260414	0.245341
9.45136	19.6802	0.0194964	0.0759851	0.179961	0.0207301	0.0599568	0.0758855	0.0998772	0.267071	0.326229
8.98682	36.2931	0.0519851	0.193294	0.410005	0.13333	0.0690774	0.0484934	0.49271	0.301591	0.221294
10.8783	14.8191	0.0032511	0.0129496	0.0320997	0.000290115	0.0265185	0.0486019	0.00144985	0.126386	0.22174
9.78919	37.7148	0.0172712	0.0675181	0.160962	0.0195884	0.0413871	0.0447363	0.0945762	0.191613	0.205724
10.8655	38.8571	0.0415293	0.156859	0.34586	0.103554	0.0679811	0.0576364	0.415989	0.297532	0.258018
11.1516	13.8856	0.00569327	0.0226045	0.0556687	0.00129833	0.0300355	0.0427775	0.0064771	0.14219	0.197498
18.6714	6.02503	0.0460626	0.172814	0.374852	0.113817	0.0767554	0.066363	0.444854	0.329306	0.291497
21.5602	42.9015	0.0510704	0.190158	0.404779	0.145663	0.0720963	0.0523533	0.517982	0.312636	0.237001
22.7505	4.12564	0.0271335	0.104633	0.242078	0.0415565	0.0543889	0.052351	0.192332	0.245165	0.236992
24.2394	4.65382	0.0302141	0.116006	0.265764	0.039348	0.0726835	0.0663061	0.182916	0.314763	0.291283
34.2621	42.8455	0.0372769	0.141678	0.317043	0.0697757	0.0640488	0.0528446	0.304163	0.28277	0.238979
36.9272	11.8243	0.00782071	0.0309642	0.0758176	0.00377356	0.028938	0.0449878	0.0187446	0.137283	0.206775
41.8939	14.99	0.0279111	0.107514	0.248132	0.0481749	0.0509006	0.0416692	0.219985	0.231124	0.19281
39.7295	37.3372	0.0112898	0.0444932	0.107903	0.0105058	0.0340366	0.0442553	0.0515684	0.159889	0.203711
10.305	30.4343	0.0193324	0.0753631	0.178575	0.0105793	0.0611443	0.0707282	0.0519226	0.271662	0.307654
10.5281	32.1811	0.0281947	0.108563	0.250327	0.0260115	0.0677247	0.0741527	0.124089	0.296579	0.320051
10.5505	23.2939	0.0228492	0.0886411	0.207824	0.0301207	0.0564744	0.0636662	0.14257	0.253444	0.281317
15.4087	19.5715	0.02059	0.0801266	0.18915	0.0119475	0.0636608	0.0672492	0.0584938	0.281296	0.294809
23.968	38.4074	0.0357445	0.136155	0.306277	0.090512	0.0566883	0.0545864	0.375799	0.254288	0.245953
25.1141	38.2335	0.0305127	0.117103	0.268017	0.0337692	0.0645727	0.0595006	0.158715	0.284755	0.2653
25.6722	21.4859	0.0395831	0.149937	0.332865	0.0702061	0.0760586	0.0778705	0.305743	0.326842	0.333228
31.8775	30.0631	0.028397	0.109311	0.251889	0.0403212	0.0556953	0.0565175	0.187077	0.250361	0.253613
19.4758	38.9219	0.0374899	0.142443	0.318523	0.109946	0.0532112	0.0463243	0.434261	0.240452	0.212339
21.6418	38.8752	0.0175348	0.0685239	0.163233	0.00827769	0.0553163	0.0556856	0.0407933	0.248857	0.250323
6.70333	27.6078	0.0269801	0.104064	0.240878	0.0479106	0.0484618	0.0487038	0.218897	0.221164	0.222158
8.25719	25.7478	0.0216453	0.084111	0.197926	0.0121097	0.06687	0.0666019	0.0592707	0.293394	0.292391
5.12254	28.5563	0.0181827	0.0709929	0.168793	0.0118188	0.0562269	0.0620738	0.057877	0.252466	0.275236
9.42879	23.7262	0.0356106	0.135672	0.305327	0.0493275	0.0678444	0.0600216	0.224713	0.297024	0.267323
10.099	21.3714	0.0362483	0.137974	0.309839	0.0590973	0.0762735	0.0724413	0.263731	0.327604	0.313887
7.4323	30.7458	0.031018	0.118956	0.271813	0.037966	0.0694941	0.0649265	0.176976	0.303127	0.286093
6.73433	29.9344	0.0233563	0.0905444	0.211957	0.0138384	0.0688641	0.0701454	0.0675209	0.300803	0.30552
8.76009	32.839	0.0269968	0.104126	0.241009	0.0372686	0.0681239	0.0667279	0.173965	0.298062	0.292862
9.29131	35.1858	0.0378789	0.143839	0.321217	0.0510925	0.0715373	0.0655255	0.231903	0.310606	0.288351
11.3383	16.5011	0.0365539	0.139075	0.311988	0.0918776	0.0596463	0.0535583	0.380187	0.265866	0.241844
17.2002	9.68187	0.0210471	0.081854	0.192963	0.0358448	0.0543959	0.0681065	0.167788	0.245193	0.297998
15.5388	10.7911	0.0236429	0.091619	0.214284	0.0148406	0.0752654	0.0803643	0.0722792	0.324025	0.341901
18.447	7.77253	0.0214515	0.08338	0.196321	0.0204638	0.0508674	0.0545413	0.0986426	0.230989	0.245773
18.052	41.6459	0.0236702	0.0917214	0.214506	0.030821	0.0542639	0.0565928	0.145689	0.244666	0.253911
20.0142	5.08785	0.0276314	0.106478	0.24596	0.0239103	0.0697311	0.0606086	0.114517	0.303999	0.269595
20.2834	41.9763	0.0137408	0.0539744	0.129993	0.00734497	0.0492026	0.0607109	0.0362567	0.224202	0.26999
24.1211	43.6259	0.0180588	0.0705212	0.167733	0.0176515	0.0442604	0.0500033	0.0855292	0.203732	0.227473
25.6805	44.6975	0.00917626	0.0362659	0.0884691	0.00303494	0.0384167	0.0458679	0.0150951	0.178917	0.210443
28.0337	46.3556	0.014586	0.0572292	0.137499	0.0242744	0.0325922	0.0360338	0.116182	0.153534	0.168611
26.891	6.95183	0.013768	0.0540796	0.130236	0.0167009	0.0369545	0.0496706	0.0810639	0.172606	0.226116
29.5006	8.49282	0.00887465	0.0350879	0.0856667	0.0205557	0.0218289	0.044452	0.099069	0.104956	0.204535
30.6878	9.93582	0.0221045	0.0858407	0.201715	0.0388122	0.0555806	0.0616046	0.180618	0.249906	0.273435
32.4363	10.5317	0.027376	0.105532	0.243971	0.062407	0.0520246	0.053754	0.276513	0.235675	0.242627
38.2663	13.1495	0.016464	0.0644333	0.15397	0.0177446	0.034738	0.0387251	0.0859657	0.16296	0.180244
36.5933	40.8015	0.023879	0.0925036	0.216197	0.0459093	0.0426516	0.0411861	0.210615	0.196966	0.190759
40.3519	14.2678	0.0179082	0.0699476	0.166442	0.0133243	0.0488076	0.0487882	0.0650727	0.222584	0.222504
41.7877	16.0672	0.0148447	0.058224	0.139785	0.014691	0.0385072	0.0387332	0.0715702	0.179307	0.180278
42.1334	17.2651	0.03644	0.138665	0.311188	0.080342	0.0553057	0.0365336	0.341824	0.248815	0.170781
42.6623	32.5822	0.0192699	0.0751259	0.178046	0.0225716	0.0412189	0.0415318	0.108377	0.190899	0.192227
42.287	18.4074	0.0274189	0.105691	0.244306	0.0343987	0.0528877	0.0406365	0.161476	0.239152	0.188421
43.2992	30.9117	0.0127928	0.0503152	0.121507	0.0198147	0.0280669	0.0356146	0.0956288	0.133372	0.166786
43.1231	21.7129	0.00629514	0.0249744	0.0614052	0.00228888	0.02737	0.0411851	0.0113991	0.130233	0.190755
44.4413	25.2385	0.0242131	0.0937539	0.218893	0.0322711	0.0603375	0.0636645	0.152116	0.268547	0.28131
44.6062	27.7328	0.0310697	0.119146	0.2722	0.0505893	0.0658522	0.0591537	0.229859	0.28958	0.26395
9.59041	24.7125	0.0608229	0.223077	0.456616	0.151544	0.102032	0.0747106	0.528617	0.411501	0.322047
11.2958	34.0311	0.0495581	0.184952	0.395975	0.121654	0.080774	0.0747262	0.465203	0.343313	0.322103
13.7624	36.0456	0.0464647	0.174217	0.377337	0.114255	0.0781547	0.0776755	0.446031	0.334223	0.332544
11.2309	21.583	0.0507251	0.188972	0.402787	0.117754	0.0851992	0.0732337	0.455263	0.358333	0.316749
12.0837	20.8073	0.0394729	0.149544	0.332119	0.0392251	0.0859661	0.0705111	0.18239	0.360892	0.30686
15.7268	37.3133	0.0173637	0.0678711	0.161759	0.0318333	0.046759	0.0574117	0.15018	0.214141	0.257135
24.8008	20.0531	0.0477314	0.178627	0.385071	0.0740162	0.0977618	0.0850315	0.319561	0.398617	0.357771
23.7672	19.5901	0.0389348	0.147621	0.328463	0.103349	0.0721098	0.0698425	0.415387	0.312685	0.304408
27.1885	38.3468	0.038609	0.146456	0.326237	0.0993174	0.0594805	0.0510583	0.403359	0.265222	0.231764
29.9852	36.1631	0.0247131	0.0956234	0.222913	0.0316235	0.0640211	0.070736	0.149251	0.282665	0.307683
27.4559	21.1011	0.0395439	0.149797	0.332599	0.0638841	0.0808314	0.0790549	0.282145	0.343511	0.337364
28.3687	21.7845	0.0271473	0.104684	0.242186	0.0180113	0.0746381	0.077686	0.0872147	0.321788	0.332581
31.3151	33.9006	0.0297924	0.114456	0.262569	0.0372899	0.0680325	0.0707836	0.174057	0.297723	0.307857
32.2494	32.015	0.0198306	0.0772524	0.18278	0.016274	0.0533983	0.0556579	0.0790537	0.241202	0.250213
31.0929	25.284	0.0154764	0.0606495	0.145344	0.0075344	0.0555186	0.0663026	0.0371793	0.24966	0.291271
31.85	27.2906	0.0226035	0.087718	0.205814	0.0508518	0.0503808	0.0622411	0.230926	0.229011	0.275877
32.0764	28.9962	0.0516383	0.192106	0.408032	0.154677	0.0711278	0.0559569	0.533903	0.309114	0.251397
11.8336	38.9062	0.0263714	0.101803	0.236096	0.0551767	0.0450711	0.0491358	0.248302	0.207123	0.223929
32.5794	43.0203	0.0423057	0.159609	0.350952	0.129567	0.0580808	0.0455178	0.484217	0.259761	0.208985
8.66155	24.6407	0.0405145	0.153255	0.339125	0.0765211	0.0738259	0.0624466	0.328479	0.318879	0.276664
5.97623	29.2325	0.0115205	0.0453883	0.110003	0.00262111	0.0529637	0.0658346	0.0130462	0.239457	0.289514
7.98254	31.4772	0.0330051	0.126218	0.286533	0.0428274	0.0737628	0.0683321	0.197708	0.318652	0.298835
12.7359	12.9711	0.0137361	0.0539565	0.129952	0.0108052	0.0330807	0.0340614	0.0530096	0.155688	0.159998
14.6967	11.177	0.0561222	0.207353	0.432704	0.153681	0.08811	0.0758471	0.532252	0.367979	0.326093
23.2827	42.9083	0.0300312	0.115334	0.26438	0.0905908	0.0471193	0.0505398	0.376053	0.215632	0.229658
26.6794	45.133	0.0123529	0.0486136	0.117544	0.0141809	0.0298586	0.0321247	0.0691488	0.141401	0.151469
24.9967	5.95512	0.0159121	0.0623201	0.149159	0.0107258	0.0454007	0.0525712	0.0526279	0.208498	0.237879
25.9216	6.54084	0.0108745	0.0428805	0.104113	0.00373009	0.0407145	0.050782	0.0185301	0.188753	0.230642
34.4442	11.6664	0.022684	0.0880204	0.206473	0.025916	0.0551736	0.0538206	0.123655	0.24829	0.242894
37.2226	39.8761	0.0152221	0.0596734	0.143109	0.0243616	0.032513	0.0359543	0.11658	0.153185	0.168265
37.6653	38.9359	0.014101	0.0553624	0.133199	0.0299807	0.0290919	0.0327761	0.141946	0.137972	0.154346
40.4298	35.857	0.0205882	0.0801201	0.189136	0.0141897	0.0607597	0.0654304	0.0691906	0.270179	0.287993
42.0914	33.4655	0.0386051	0.146442	0.326211	0.0980109	0.0587488	0.0512742	0.39938	0.262372	0.23264
41.1911	34.2618	0.0431695	0.16266	0.356557	0.0848848	0.0746284	0.0671368	0.35728	0.321753	0.29439
43.6553	22.6863	0.0233239	0.0904229	0.211694	0.0365643	0.0446405	0.042878	0.170915	0.205324	0.197922
44.2481	23.5294	0.0543772	0.201448	0.423317	0.187707	0.0699944	0.0513277	0.572596	0.304966	0.232856
14.6266	36.8271	0.0336376	0.12852	0.291149	0.0647953	0.061491	0.0656348	0.285597	0.272997	0.288763
12.9912	20.1801	0.0488402	0.18247	0.391725	0.103353	0.0781503	0.0614346	0.415401	0.334207	0.272781
13.8918	19.604	0.0395468	0.149807	0.332619	0.102029	0.0583923	0.0535501	0.41149	0.260979	0.241811
16.5698	18.477	0.0483223	0.180677	0.388631	0.0746787	0.0863925	0.067831	0.321933	0.36231	0.296975
17.6439	18.1951	0.030072	0.115484	0.264688	0.0860444	0.0529482	0.0540797	0.361153	0.239395	0.24393
20.3021	18.7697	0.0227605	0.0883079	0.207099	0.0340356	0.0485735	0.045052	0.159885	0.221623	0.207043
19.3198	18.3392	0.0243473	0.0942562	0.219975	0.0446675	0.0450116	0.0423032	0.205437	0.206874	0.195495
30.7873	34.6349	0.0279722	0.10774	0.248606	0.0138561	0.0867963	0.0841155	0.067605	0.363649	0.354694
29.6371	22.7785	0.0248536	0.096148	0.224039	0.0329989	0.0602744	0.0667914	0.155327	0.268302	0.2931
30.6363	24.1443	0.0171096	0.0669012	0.159566	0.011345	0.0470661	0.0552156	0.0556039	0.215412	0.248457
13.168	12.1403	0.0155823	0.0610559	0.146273	0.00874928	0.0439513	0.0429998	0.0430813	0.202437	0.198435
13.9068	11.6676	0.0314896	0.120684	0.275337	0.0380431	0.0640827	0.05875	0.177309	0.282899	0.262377
12.9688	38.9542	0.0118511	0.0466701	0.113004	0.0077604	0.0355466	0.0482604	0.0382792	0.16649	0.220336
16.0166	40.3355	0.0201085	0.078305	0.185117	0.010272	0.0640803	0.0645392	0.0504421	0.28289	0.284629
15.0902	39.8996	0.0201493	0.0784592	0.185459	0.02423	0.0502675	0.0565424	0.115979	0.22855	0.253712
14.0519	39.4606	0.0319975	0.122541	0.279111	0.0966449	0.0472007	0.0516899	0.395179	0.215968	0.234322
21.6576	4.23562	0.00825737	0.0326742	0.0799089	0.00572417	0.0313353	0.0483638	0.0283369	0.147973	0.220762
35.1136	41.5362	0.0304947	0.117037	0.267881	0.03501	0.0648149	0.0571603	0.164149	0.285672	0.256147
45.1899	28.5859	0.0288115	0.110841	0.255078	0.0494814	0.0619799	0.058249	0.225342	0.274876	0.260419
9.18626	29.1791	0.0482733	0.180507	0.388337	0.11161	0.080775	0.0696754	0.438857	0.343316	0.303794
8.80207	28.1353	0.0324723	0.124275	0.282619	0.0808981	0.0633411	0.0650751	0.34374	0.28008	0.286654
8.49099	26.96	0.0565629	0.208839	0.435031	0.144639	0.082159	0.0650274	0.516035	0.348059	0.286474
11.5535	18.4649	0.0289292	0.111275	0.255981	0.0476319	0.0568915	0.0554766	0.217748	0.255088	0.249493
27.7825	8.41394	0.0199332	0.0776408	0.183643	0.0461446	0.0350815	0.0480594	0.211593	0.164462	0.21951
41.6513	20.3236	0.03019	0.115918	0.265581	0.0303431	0.0740694	0.0735339	0.143561	0.319752	0.317829
11.9584	35.8176	0.0384798	0.145993	0.325352	0.0914525	0.0767858	0.0807713	0.378825	0.329414	0.343304
16.7566	38.7528	0.0206922	0.080513	0.190004	0.0277016	0.0490492	0.0523416	0.131728	0.223574	0.236954
17.706	39.2067	0.0359	0.136717	0.307379	0.107393	0.0495953	0.0489349	0.427077	0.225808	0.223105
29.1546	38.0368	0.0186203	0.072658	0.172529	0.0606511	0.0318939	0.0438041	0.269759	0.150448	0.201819
10.1789	19.2379	0.0156451	0.0612967	0.146823	0.00949916	0.0530529	0.069586	0.0467112	0.239816	0.303465
10.5511	38.0595	0.0233775	0.0906239	0.21213	0.0441462	0.0514648	0.0516842	0.203254	0.233411	0.234299
9.92328	31.2242	0.0436479	0.164345	0.359632	0.110026	0.0730087	0.0707931	0.434481	0.315937	0.307892
9.67666	36.8862	0.0322704	0.123538	0.28113	0.0551543	0.0538541	0.0475505	0.248213	0.243028	0.217413
30.6852	44.7465	0.0185378	0.0723442	0.171826	0.0152082	0.0531028	0.0546992	0.07402	0.240017	0.246402
31.927	43.5991	0.0284538	0.10952	0.252327	0.0363207	0.0616084	0.0547036	0.169857	0.273449	0.24642
33.3392	42.2877	0.0371256	0.141133	0.315989	0.105518	0.0554695	0.049886	0.421705	0.249465	0.226995
6.06011	28.3106	0.0170113	0.0665256	0.158716	0.0142577	0.0463526	0.0546616	0.0695136	0.212456	0.246252
10.1907	20.1802	0.016757	0.065554	0.156514	0.00927591	0.0557813	0.0733256	0.0456316	0.250702	0.317079
11.5807	15.5072	0.0201245	0.0783656	0.185251	0.021409	0.0479446	0.0475129	0.103018	0.219037	0.217257
12.2357	13.7504	0.00795148	0.0314765	0.0770444	0.00328402	0.0287144	0.0332387	0.0163268	0.13628	0.156384
19.0309	6.88406	0.0145561	0.0571141	0.137234	0.0148418	0.0380358	0.0510663	0.0722847	0.177277	0.231796
17.2242	41.2276	0.0267103	0.103062	0.238762	0.0373766	0.05406	0.0574654	0.174432	0.243851	0.257346
19.6085	5.9896	0.0152717	0.059864	0.143546	0.0119921	0.0472064	0.0538199	0.0587074	0.215992	0.242891
21.238	42.081	0.0321751	0.12319	0.280426	0.038891	0.067649	0.0608086	0.180956	0.296298	0.270368
24.2051	5.54106	0.0140507	0.0551689	0.132752	0.00713346	0.0460387	0.052453	0.0352258	0.211153	0.237403
33.4466	10.9196	0.0421711	0.159133	0.350073	0.106633	0.0578321	0.0491121	0.42491	0.258786	0.223831
35.439	12.1927	0.0357413	0.136144	0.306254	0.0572147	0.0697868	0.0636249	0.256361	0.304203	0.28116
37.363	12.6382	0.0216554	0.0841488	0.198009	0.049515	0.0343367	0.0427264	0.22548	0.161204	0.197282
38.1651	38.0562	0.0115157	0.0453699	0.10996	0.0179879	0.0271582	0.033463	0.0871053	0.129278	0.15737
39.5729	36.3962	0.0242954	0.094062	0.219557	0.0491823	0.0519131	0.0519855	0.224119	0.235224	0.235517
10.4023	33.3864	0.0194739	0.0758997	0.179771	0.0111523	0.0651675	0.0754517	0.0546785	0.287003	0.324688
10.602	22.286	0.0482072	0.180278	0.38794	0.0906449	0.0883619	0.0724378	0.376228	0.368805	0.313874
14.67	19.0975	0.0411421	0.155486	0.3433	0.102324	0.061701	0.0559914	0.412367	0.273805	0.251534
15.5925	18.6702	0.0418845	0.158118	0.348196	0.073263	0.073543	0.0645558	0.316854	0.317862	0.284691
21.0988	19.1262	0.0300225	0.115302	0.264313	0.0512499	0.0574039	0.0491055	0.232541	0.257105	0.223805
22.6541	19.3177	0.0380656	0.144509	0.322505	0.0995782	0.060686	0.055682	0.404148	0.269894	0.250308
26.0857	39.017	0.048181	0.180187	0.387783	0.130149	0.0777348	0.0680734	0.485556	0.332752	0.297875
25.7776	20.6085	0.0421162	0.158938	0.349714	0.0614234	0.0918598	0.0845437	0.272738	0.38013	0.356135
30.8023	35.5344	0.0370841	0.140984	0.315699	0.0428031	0.0906855	0.0842269	0.197606	0.376359	0.355069
29.1669	22.1037	0.037711	0.143237	0.320056	0.0504142	0.0806151	0.0787718	0.229147	0.342766	0.336378
32.7583	30.9215	0.0277014	0.106738	0.246505	0.0373181	0.0569342	0.0527271	0.174179	0.255257	0.238506
32.2356	28.1017	0.0198687	0.0773968	0.183101	0.0249661	0.0513746	0.0560839	0.119337	0.233046	0.2519
22.3644	42.2189	0.0326247	0.124831	0.283741	0.0482819	0.0650706	0.0583897	0.220425	0.286637	0.260969
23.3571	4.94852	0.0360892	0.1374	0.308716	0.0929199	0.0593519	0.053436	0.383509	0.264722	0.241353
41.058	15.1596	0.0161833	0.0633588	0.151526	0.00944558	0.0478672	0.0460716	0.0464523	0.218718	0.21129
40.4968	34.9596	0.0332205	0.127003	0.288109	0.0393469	0.0769855	0.0719107	0.182911	0.330118	0.311963
44.0767	24.3723	0.0310197	0.118963	0.271826	0.0386572	0.0664108	0.0578962	0.179952	0.291676	0.259037
9.37266	30.2709	0.0495155	0.184805	0.395724	0.0871886	0.0882593	0.0712546	0.364946	0.368469	0.309576
18.5092	17.9691	0.0330073	0.126226	0.286549	0.100065	0.0445525	0.0441773	0.405617	0.204956	0.203384
22.4445	39.4946	0.0247672	0.0958255	0.223347	0.0201321	0.0652373	0.0630425	0.0971036	0.287266	0.278941
23.2864	39.1727	0.0392407	0.148714	0.330544	0.0824976	0.0628026	0.0613511	0.349214	0.278026	0.272459
9.18855	25.3861	0.0508228	0.189308	0.403352	0.0838405	0.09208	0.0730883	0.353766	0.380834	0.316224
7.73511	27.8238	0.0341365	0.130333	0.294765	0.0543793	0.0584993	0.0524346	0.245127	0.261398	0.237328
10.2066	34.4403	0.0303288	0.116427	0.26663	0.0410879	0.0747998	0.0814811	0.190342	0.322365	0.345741
12.1207	17.3635	0.0182226	0.0711448	0.169134	0.0215711	0.048836	0.0534236	0.103767	0.2227	0.241304
18.9881	8.83152	0.0294417	0.113164	0.2599	0.031144	0.0615476	0.0581385	0.147124	0.273215	0.259987
18.2187	9.93688	0.0301026	0.115596	0.26492	0.0513913	0.0612254	0.0665699	0.233114	0.271975	0.292271
18.8964	40.7718	0.0502476	0.187329	0.400014	0.11286	0.0887258	0.0736791	0.442269	0.369996	0.318351
19.9288	41.0011	0.0169855	0.0664272	0.158493	0.00862756	0.0643196	0.0721904	0.0424912	0.283797	0.312978
21.0919	5.06759	0.00855448	0.0338365	0.082684	0.00250844	0.0389788	0.0502295	0.0124878	0.181333	0.228395
25.7965	43.6992	0.0175723	0.068667	0.163556	0.0134785	0.0475823	0.0492412	0.0658076	0.217544	0.22436
25.0359	43.121	0.0543349	0.201305	0.423086	0.118696	0.0827464	0.0633141	0.457697	0.35006	0.279977
28.6559	45.3599	0.0232867	0.0902835	0.211392	0.073864	0.0305119	0.0303775	0.319015	0.144313	0.143715
27.0662	7.8578	0.0173036	0.0676417	0.161241	0.0168464	0.0421951	0.0492129	0.0817488	0.195038	0.224244
28.6375	9.00748	0.0162213	0.0635043	0.151857	0.0322039	0.0357554	0.047561	0.151819	0.167399	0.217456
39.3133	14.8558	0.0275763	0.106274	0.245532	0.0403319	0.0578854	0.0559977	0.187123	0.258995	0.251559
38.2833	14.2645	0.0195412	0.0761551	0.180339	0.0256932	0.0425695	0.0486556	0.122644	0.19662	0.22196
35.5441	40.7112	0.0150082	0.0588521	0.141227	0.0126659	0.0456238	0.0551366	0.0619306	0.209427	0.248143
42.3166	30.9202	0.020753	0.080743	0.190512	0.0607185	0.0361012	0.0398261	0.27002	0.168904	0.184963
42.1911	31.8001	0.0288821	0.111102	0.25562	0.0790188	0.0474822	0.0440378	0.337238	0.217131	0.202799
41.4218	19.1769	0.042134	0.159001	0.34983	0.108158	0.0670566	0.0565824	0.429245	0.29409	0.25387
44.3932	28.8483	0.0209642	0.0815409	0.192273	0.0548853	0.0427214	0.0503628	0.247143	0.197261	0.228938
42.9363	30.0412	0.013063	0.0513591	0.123933	0.0143796	0.0317557	0.036514	0.0700927	0.149836	0.170696
41.9101	21.5671	0.0366598	0.139457	0.312731	0.111882	0.055631	0.0592495	0.439602	0.250106	0.264323
43.4709	25.9183	0.0124797	0.0491044	0.118688	0.00529759	0.0449566	0.05852	0.0262448	0.206645	0.261478
43.543	27.0743	0.0458833	0.172187	0.37374	0.14453	0.0677009	0.0572172	0.515827	0.296491	0.256371
11.1454	35.0351	0.0413712	0.156299	0.344816	0.0623238	0.0909666	0.0860385	0.276194	0.377264	0.361133
12.7682	36.3832	0.0446608	0.167906	0.366079	0.0729595	0.0868009	0.0749569	0.31576	0.363664	0.322926
15.9213	38.3153	0.0245245	0.0949185	0.221399	0.0579533	0.0486811	0.0522912	0.259261	0.222065	0.23675
18.681	39.5992	0.034884	0.133043	0.300144	0.0996503	0.0503132	0.0516921	0.404366	0.228736	0.234331
28.2913	38.694	0.013445	0.0528339	0.127353	0.0140225	0.0383207	0.0432481	0.0683962	0.178504	0.199481
30.1344	37.3736	0.0357758	0.136269	0.3065	0.0627263	0.0611295	0.0560596	0.277734	0.271606	0.251804
32.7975	32.8876	0.054804	0.202896	0.425638	0.18427	0.0644183	0.0540566	0.570076	0.284171	0.243838
32.3675	33.8783	0.0381328	0.14475	0.322968	0.113389	0.0571833	0.0631941	0.443701	0.256237	0.27952
32.5161	26.5238	0.0309388	0.118666	0.27122	0.041312	0.0602953	0.0573523	0.191295	0.268383	0.256902
32.1521	25.47	0.0356996	0.135993	0.305959	0.0597887	0.0618946	0.0552219	0.266419	0.274549	0.248482
9.98012	36.1178	0.028511	0.109732	0.252768	0.0465351	0.0604131	0.0632338	0.213213	0.268839	0.279671
11.8778	14.6308	0.0162446	0.0635937	0.15206	0.0156387	0.0384233	0.0381303	0.0760557	0.178946	0.177684
11.3939	37.9777	0.0349042	0.133116	0.300289	0.0798711	0.0553635	0.0515648	0.340196	0.249044	0.233816
22.3023	5.22292	0.024518	0.0948943	0.221347	0.0565757	0.0424385	0.0428204	0.253843	0.196066	0.197679
24.885	39.2425	0.0378189	0.143624	0.320802	0.0938886	0.0802902	0.0788096	0.386573	0.341645	0.33651
32.8942	29.6708	0.0242031	0.0937167	0.218813	0.027579	0.053613	0.0524163	0.131176	0.242063	0.237255
8.36352	30.5944	0.0424492	0.160116	0.351888	0.0893069	0.0842242	0.0704019	0.371892	0.35506	0.30646
7.71287	29.8124	0.0317874	0.121774	0.277553	0.0483647	0.0668229	0.0643016	0.220765	0.293218	0.283729
7.03054	28.7965	0.0433274	0.163216	0.357574	0.146951	0.0523976	0.0508718	0.520391	0.237179	0.231007
15.5016	11.8756	0.0246639	0.0954396	0.222519	0.0167418	0.0741082	0.0770705	0.0812567	0.319891	0.330417
24.2994	42.5691	0.0316486	0.121266	0.276521	0.0501103	0.0630504	0.0641137	0.227909	0.278972	0.283017
26.6667	44.1369	0.0088203	0.0348756	0.085161	0.0127455	0.0240992	0.0322353	0.0623109	0.115381	0.151958
26.0544	7.74156	0.0233812	0.090638	0.21216	0.0267918	0.050959	0.049854	0.127622	0.231361	0.226864
36.1418	39.8178	0.0117133	0.046136	0.111754	0.00740762	0.0416362	0.0519824	0.0365619	0.192671	0.235505
41.1087	16.985	0.0293578	0.112856	0.25926	0.0439217	0.0546101	0.0408687	0.202312	0.246047	0.18941
41.2906	17.97	0.0314139	0.120407	0.274772	0.0383834	0.0617157	0.044731	0.178774	0.273862	0.205702
41.624	32.484	0.0254352	0.098318	0.228682	0.0283372	0.0538728	0.0518638	0.134587	0.243103	0.235025
42.5995	22.6502	0.00998953	0.0394373	0.0959893	0.00320731	0.0361458	0.0431306	0.0159476	0.169098	0.198986
13.5357	36.9631	0.047794	0.178844	0.38545	0.0692591	0.0873778	0.0681566	0.302261	0.36557	0.298184
11.0743	20.511	0.0295143	0.113432	0.260453	0.031061	0.077348	0.0756196	0.146755	0.331394	0.325285
12.01	19.612	0.0304961	0.117042	0.267892	0.0237989	0.0748932	0.0667008	0.114008	0.322699	0.292761
14.9032	37.9093	0.0213005	0.0828106	0.195069	0.0321571	0.0457111	0.0544629	0.151613	0.20979	0.24546
24.7098	18.9441	0.0269557	0.103974	0.240687	0.0388327	0.0615891	0.0676432	0.180705	0.273375	0.296277
28.3551	20.6568	0.0309953	0.118873	0.271643	0.0259918	0.0848213	0.0867666	0.123999	0.357067	0.36355
31.7779	34.9043	0.03919	0.148533	0.3302	0.0696334	0.0776262	0.0786698	0.303639	0.332371	0.336022
31.754	24.2331	0.025249	0.0976237	0.227198	0.0629633	0.0407654	0.0467955	0.278639	0.18897	0.214292
12.2807	37.9995	0.0438601	0.165092	0.36099	0.141498	0.0577178	0.0502023	0.509892	0.258337	0.228284
13.922	12.7969	0.0247811	0.0958775	0.223459	0.070198	0.045042	0.0513496	0.305713	0.207002	0.232945
25.0176	7.10786	0.0319941	0.122529	0.279085	0.0884525	0.0445949	0.0425286	0.369102	0.205133	0.196447
36.6422	39.0284	0.0280069	0.107868	0.248874	0.0405736	0.0528189	0.0472176	0.188153	0.238876	0.216038
40.905	33.2589	0.0204922	0.0797568	0.188333	0.0158862	0.0603648	0.0633082	0.0772246	0.268652	0.279954
43.2313	23.7408	0.0307477	0.117965	0.269786	0.0416071	0.0560555	0.0484098	0.192547	0.251788	0.22095
13.0317	19.2624	0.0411987	0.155686	0.343675	0.103983	0.06145	0.0537528	0.417248	0.27284	0.242622
16.8301	17.4757	0.0542244	0.200929	0.422482	0.130089	0.0895513	0.0686976	0.485419	0.372687	0.300188
20.2949	17.6994	0.0343875	0.131244	0.296577	0.0720562	0.0597425	0.0497787	0.312491	0.26624	0.226557
14.0281	38.4845	0.0103638	0.0408943	0.0994322	0.00866585	0.0339734	0.0504352	0.0426768	0.159612	0.229232
16.0663	39.2767	0.0206919	0.0805119	0.190002	0.017529	0.0592717	0.0600991	0.0849547	0.26441	0.267623
14.9598	38.8758	0.012813	0.0503932	0.121689	0.00706823	0.0414504	0.0521103	0.0349077	0.191882	0.236021
8.15747	28.8962	0.03383	0.129219	0.292546	0.0535493	0.0651313	0.0582486	0.241807	0.286866	0.260417
16.8874	39.7589	0.0530828	0.197044	0.416177	0.125789	0.0848936	0.0654293	0.475333	0.357309	0.287989
38.6479	37.1322	0.0208388	0.0810671	0.191228	0.0281293	0.0453236	0.0412652	0.133653	0.208176	0.191096
11.0163	19.4178	0.0471705	0.176676	0.381664	0.137084	0.0758478	0.0703617	0.50082	0.326095	0.306313
29.8325	45.5236	0.0201331	0.078398	0.185323	0.0360192	0.0415172	0.0445551	0.168547	0.192165	0.204966
21.22	18.2195	0.0354245	0.134999	0.304004	0.0716263	0.0567188	0.045962	0.310929	0.254408	0.210834
31.0587	43.7378	0.026536	0.102415	0.237392	0.0254168	0.0661214	0.0618406	0.121388	0.290591	0.274341
10.6806	37.0427	0.0164522	0.0643883	0.153868	0.0195761	0.0463195	0.0558926	0.094519	0.212319	0.251143
9.42139	32.0564	0.0440451	0.165743	0.362171	0.133719	0.062281	0.0657526	0.493566	0.27603	0.289206
24.0313	39.4892	0.0366647	0.139475	0.312766	0.0541689	0.0720931	0.073825	0.244287	0.312625	0.318875
26.6134	20.2602	0.0490427	0.183171	0.392929	0.110794	0.0858239	0.0785885	0.436611	0.360419	0.335738
19.7008	39.9629	0.041133	0.155453	0.34324	0.0460715	0.083485	0.066624	0.211289	0.352565	0.292474
20.5515	40.2638	0.0407532	0.154104	0.340717	0.0660781	0.0800386	0.0677086	0.290428	0.340776	0.296519
21.4802	40.0813	0.0537946	0.199468	0.420122	0.137719	0.0835542	0.065501	0.502156	0.352799	0.288259
8.94933	31.2517	0.0429126	0.161753	0.354897	0.0918103	0.0765148	0.0696299	0.379972	0.328457	0.303626
12.3188	16.2296	0.0397454	0.150516	0.333961	0.0743526	0.0653591	0.0524795	0.320767	0.287725	0.237509
16.4537	11.4847	0.013921	0.054669	0.131598	0.00789524	0.0504962	0.0688856	0.038935	0.229481	0.300883
17.5352	10.9182	0.0139739	0.0548731	0.132069	0.00625448	0.0508834	0.0669093	0.0309333	0.231054	0.293541
19.5258	7.87679	0.0104436	0.041205	0.100165	0.00764722	0.0377778	0.0516137	0.0377285	0.176164	0.234014
17.7998	40.4164	0.0290809	0.111835	0.257144	0.0362949	0.0655797	0.0644896	0.169745	0.288555	0.284441
20.5567	5.99384	0.0277302	0.106844	0.246728	0.0488878	0.0503651	0.0487448	0.222912	0.228947	0.222326
20.9307	41.1018	0.0263661	0.101783	0.236054	0.043446	0.0577928	0.0641375	0.200314	0.258632	0.283107
27.6986	44.5924	0.012728	0.0500646	0.120924	0.0183274	0.0242516	0.0252542	0.0886938	0.116077	0.120648
29.5469	9.75862	0.0388008	0.147142	0.327549	0.0980022	0.0638156	0.0579878	0.399354	0.281885	0.259396
30.9241	10.9667	0.0333958	0.127641	0.289389	0.055417	0.070092	0.0610061	0.249257	0.305324	0.27113
32.409	11.6681	0.0245281	0.0949321	0.221429	0.0551355	0.0473177	0.0447335	0.248138	0.216452	0.205713
37.3345	13.7767	0.0433426	0.16327	0.357672	0.140249	0.056925	0.0527301	0.507376	0.255221	0.238518
40.1745	15.2738	0.0154307	0.0604743	0.144943	0.0102372	0.0513357	0.0532884	0.0502741	0.232888	0.240761
40.6516	16.0556	0.0338113	0.129151	0.29241	0.0872081	0.053843	0.0466437	0.36501	0.242983	0.213663
43.3994	24.8948	0.0206958	0.0805267	0.190034	0.0285205	0.047554	0.0551783	0.135411	0.217427	0.248309
43.5696	28.2638	0.0231827	0.0898932	0.210545	0.0242573	0.0504468	0.0468053	0.116103	0.22928	0.214333
25.7332	19.4845	0.0331839	0.126869	0.287842	0.0363212	0.0764621	0.0731788	0.169859	0.328271	0.31655
23.573	18.4727	0.0224621	0.0871863	0.204655	0.0262056	0.0507774	0.0546142	0.124968	0.230624	0.246064
27.3011	39.3968	0.0393348	0.14905	0.331183	0.0647251	0.0672766	0.0561304	0.285332	0.294911	0.252084
30.9654	36.6194	0.0377693	0.143446	0.320459	0.0918589	0.0654667	0.0667573	0.380127	0.28813	0.292972
27.4987	19.9144	0.0273645	0.10549	0.243882	0.0458582	0.067034	0.072934	0.210403	0.294006	0.315668
29.2614	21.1985	0.0517999	0.19266	0.408953	0.102282	0.0990749	0.0917518	0.41224	0.402623	0.379784
33.2991	31.9501	0.0321575	0.123126	0.280295	0.0447908	0.0578576	0.0490958	0.205952	0.258886	0.223765
32.8795	27.4734	0.0194531	0.0758208	0.179595	0.0307447	0.0422102	0.0530149	0.145349	0.195101	0.239663
33.1463	28.5587	0.0179907	0.0702616	0.167149	0.0119335	0.0490255	0.0506937	0.0584267	0.223477	0.230284
32.262	42.037	0.0278745	0.107378	0.247848	0.0717059	0.04473	0.0453224	0.311219	0.205698	0.208171
31.478	42.721	0.0158252	0.0619871	0.148399	0.0100578	0.0487187	0.0554765	0.0494091	0.222219	0.249493
13.3378	13.8368	0.0228103	0.0884951	0.207506	0.0793042	0.0313528	0.0393594	0.33823	0.148051	0.182965
14.6688	12.0935	0.040452	0.153033	0.338707	0.0782585	0.0773158	0.0708608	0.334586	0.33128	0.308139
23.4759	41.9234	0.0232709	0.090224	0.211263	0.0280103	0.0546044	0.0626025	0.133118	0.246024	0.277261
24.1442	6.48932	0.0244792	0.0947493	0.221036	0.0519897	0.0389538	0.0392635	0.235534	0.181226	0.182554
34.5833	12.8203	0.0512454	0.190759	0.405784	0.156182	0.0746765	0.0661801	0.536345	0.321925	0.290811
33.4741	12.2263	0.0168792	0.0660211	0.157573	0.00903257	0.0509554	0.0504257	0.0444538	0.231347	0.229194
37.0492	38.0685	0.042758	0.161207	0.353895	0.0972468	0.0642577	0.0487274	0.397036	0.283563	0.222254
39.4546	35.2049	0.0253389	0.0979591	0.227915	0.0437011	0.058595	0.0584833	0.201386	0.261772	0.261335
40.0016	34.0801	0.0475283	0.177921	0.383841	0.117538	0.0776963	0.0664604	0.454702	0.332617	0.291862
14.0653	37.6271	0.0326882	0.125063	0.284208	0.0863186	0.0588988	0.0588738	0.362064	0.262957	0.262859
13.7121	18.5032	0.0511677	0.190492	0.405338	0.167306	0.0610299	0.0499767	0.552436	0.271221	0.227365
15.7917	17.7517	0.0351975	0.134178	0.302386	0.0401906	0.0757359	0.0650237	0.18652	0.325698	0.28646
17.9719	17.1034	0.0220133	0.0854972	0.200964	0.0484075	0.0454427	0.057106	0.220941	0.208673	0.255933
19.2202	17.1855	0.0198486	0.0773205	0.182932	0.025201	0.0436816	0.0500238	0.120406	0.201304	0.227557
31.2946	23.0269	0.0184739	0.0721013	0.171281	0.00980858	0.0576452	0.06008	0.0482062	0.258053	0.267549
30.0634	21.8232	0.0490947	0.183351	0.393237	0.076486	0.0994697	0.087528	0.328355	0.40382	0.366066
34.4525	40.7244	0.0253463	0.0979865	0.227974	0.0421632	0.059305	0.0655834	0.194902	0.264539	0.288569
12.5246	18.4695	0.0291656	0.112147	0.257791	0.0417993	0.0576784	0.0533718	0.193362	0.258183	0.241096
26.7332	8.78305	0.0365444	0.139041	0.311922	0.0712852	0.0657316	0.0642687	0.309687	0.289127	0.283604
27.6797	9.43352	0.0156764	0.0614166	0.147097	0.014867	0.0508675	0.0626131	0.0724044	0.23099	0.277301
40.8347	20.9632	0.036513	0.138928	0.311701	0.0452297	0.0858571	0.0821929	0.207785	0.360529	0.348175
40.6038	19.9369	0.049823	0.185866	0.397532	0.0901808	0.0916935	0.0796871	0.374728	0.379598	0.339559
11.7963	36.9397	0.0302855	0.116268	0.266303	0.0401665	0.0650346	0.0640973	0.186417	0.286501	0.282954
10.9934	36.0671	0.0196774	0.0766716	0.181489	0.0114663	0.0665278	0.0774235	0.0561864	0.292114	0.331659
29.2738	39.0891	0.0192734	0.075139	0.178075	0.0160457	0.0491281	0.0519838	0.0779773	0.223897	0.23551
30.1815	38.4985	0.051361	0.191156	0.406447	0.117005	0.0743577	0.0584819	0.453313	0.320785	0.26133
12.6552	15.3076	0.048001	0.179563	0.386699	0.135482	0.06373	0.0460056	0.497403	0.28156	0.211015
20.0453	6.93861	0.0237865	0.0921572	0.215448	0.0761033	0.0421314	0.0485727	0.327001	0.194768	0.22162
21.8498	41.1918	0.0457361	0.171673	0.372824	0.151112	0.0666363	0.0628496	0.527869	0.29252	0.278205
23.2552	5.9096	0.0169757	0.0663895	0.158408	0.0166534	0.0412143	0.040606	0.0808406	0.190879	0.188291
14.773	18.1004	0.0400397	0.151565	0.335943	0.104954	0.0593684	0.0561101	0.420073	0.264786	0.252004
25.5393	40.0452	0.0383389	0.145488	0.324385	0.0372184	0.0948129	0.0904225	0.173748	0.389478	0.37551
31.7507	36.0234	0.0241239	0.0934204	0.218175	0.0238818	0.0640225	0.0720984	0.114387	0.282671	0.312644
33.746	30.3071	0.0226574	0.0879204	0.206255	0.027588	0.052022	0.0549223	0.131216	0.235664	0.247291
23.3262	40.2045	0.0383762	0.145622	0.324642	0.0623071	0.0767669	0.0751396	0.27613	0.329347	0.323577
19.4532	9.97573	0.0433677	0.163358	0.357834	0.0934158	0.0779639	0.0689398	0.38508	0.333555	0.301083
21.5598	6.06342	0.0381991	0.144987	0.323424	0.0981935	0.0511092	0.0422956	0.399939	0.23197	0.195462
25.8662	42.7663	0.0313906	0.120322	0.274599	0.0784828	0.0566987	0.0544036	0.33537	0.254329	0.245224
26.6609	43.0767	0.00641624	0.0254508	0.062556	0.00604385	0.0227329	0.034676	0.0299026	0.109119	0.162689
25.3108	42.0128	0.0469013	0.175739	0.380019	0.0984186	0.0772744	0.071658	0.400626	0.331135	0.311044
38.3527	15.4483	0.0444621	0.167208	0.364821	0.112591	0.0775548	0.0681935	0.441537	0.33212	0.298321
35.0801	39.7433	0.0297714	0.114378	0.262409	0.0426708	0.067998	0.0665898	0.197048	0.297595	0.292346
41.9283	29.8113	0.014163	0.0556011	0.133749	0.00781051	0.0402139	0.0400053	0.0385229	0.186619	0.185728
41.3426	31.4617	0.0351999	0.134187	0.302403	0.0770042	0.0560887	0.0504905	0.330184	0.251919	0.229457
40.3891	18.6786	0.0275544	0.106193	0.245361	0.0288158	0.0657638	0.0613293	0.136735	0.289248	0.272375
41.5263	22.6566	0.0225909	0.0876703	0.20571	0.0410169	0.0489191	0.0528438	0.19004	0.223041	0.238975
42.4867	26.5411	0.0281432	0.108372	0.249928	0.0544325	0.0585053	0.0606872	0.245339	0.261421	0.269899
33.4144	33.7441	0.0395264	0.149735	0.332481	0.084103	0.0625421	0.0602246	0.354652	0.27703	0.26811
32.9323	34.7611	0.0226634	0.0879429	0.206304	0.0243837	0.0611425	0.0726294	0.116681	0.271656	0.314567
33.2079	25.6952	0.0158549	0.0621008	0.148659	0.00801235	0.048746	0.0522008	0.0395043	0.222331	0.236386
32.9177	24.5411	0.0344709	0.131546	0.297177	0.110298	0.0444757	0.0442365	0.435237	0.204634	0.203632
8.56939	29.7675	0.0470412	0.176227	0.380875	0.0831618	0.0851067	0.0678308	0.35147	0.358023	0.296974
24.9612	8.20204	0.0325854	0.124688	0.283452	0.090962	0.0467883	0.0491323	0.377249	0.214262	0.223914
35.6623	38.9606	0.0141936	0.0557192	0.134022	0.00526531	0.0526265	0.05917	0.0260864	0.238101	0.264014
40.3207	17.6656	0.0354727	0.135173	0.304347	0.101257	0.0541512	0.0487061	0.409194	0.244216	0.222167
42.1204	23.6018	0.0279495	0.107656	0.248429	0.0656695	0.0472532	0.0484089	0.288893	0.216185	0.220947
20.5934	39.254	0.0449656	0.168975	0.368001	0.0705237	0.0756575	0.0588257	0.306906	0.32542	0.262672
16.4284	10.3721	0.0307996	0.118156	0.270175	0.0461398	0.0715122	0.0779296	0.211573	0.310514	0.333435
40.2268	16.8068	0.0377812	0.143489	0.320542	0.114385	0.0542383	0.047127	0.446379	0.244564	0.215663
33.5749	41.2203	0.0181339	0.0708072	0.168376	0.0109963	0.0589482	0.0631098	0.0539288	0.26315	0.279198
30.1725	43.9201	0.0379699	0.144166	0.321845	0.10176	0.0578456	0.0542159	0.410693	0.258839	0.244474
12.8026	14.4939	0.0185838	0.072519	0.172217	0.0268207	0.0384186	0.0387971	0.127753	0.178926	0.180553
36.5695	13.3129	0.0417748	0.15773	0.347476	0.105359	0.0676021	0.0641988	0.421246	0.296123	0.283339
35.5725	13.3355	0.0269193	0.103838	0.240402	0.0151112	0.0775428	0.0759348	0.0735609	0.332078	0.326404
37.5402	37.2557	0.0355837	0.135575	0.305136	0.108777	0.0571355	0.0475839	0.43099	0.256049	0.21755
38.5796	35.9708	0.0264937	0.102258	0.237059	0.0304335	0.0551465	0.0471011	0.143964	0.248182	0.215556
22.3777	18.0524	0.0371338	0.141163	0.316046	0.119714	0.0512265	0.045246	0.460306	0.232446	0.207853
26.4597	40.0999	0.048137	0.180034	0.387518	0.0794362	0.0903872	0.0795013	0.338689	0.375396	0.338914
22.8439	41.1713	0.0249922	0.0966654	0.225148	0.0358167	0.0572987	0.0658092	0.167666	0.256691	0.289419
42.5967	24.4522	0.0397952	0.150694	0.334297	0.137482	0.0512538	0.0517453	0.50166	0.232557	0.234546
13.2002	17.578	0.020224	0.078742	0.186086	0.0155233	0.0520589	0.0533657	0.0755105	0.235813	0.241072
20.0878	8.90444	0.0241265	0.0934302	0.218196	0.0259948	0.0574136	0.0604117	0.124013	0.257143	0.268834
18.7813	10.93	0.0309999	0.11889	0.271678	0.0472865	0.0643732	0.0646146	0.216323	0.284	0.284914
29.5362	44.5946	0.0100407	0.0396365	0.0964605	0.00777765	0.0319999	0.0420719	0.0383631	0.150917	0.194516
28.5575	10.1006	0.0354222	0.134991	0.303988	0.0615106	0.0661558	0.0575184	0.273073	0.29072	0.257555
39.5016	16.0323	0.0414637	0.156627	0.345427	0.0981512	0.0706953	0.0602404	0.39981	0.307534	0.268171
37.3431	14.8329	0.0588134	0.216388	0.44664	0.106491	0.107159	0.085187	0.424505	0.426411	0.358292
41.2051	30.57	0.0193959	0.075604	0.179112	0.0192208	0.0487377	0.0482315	0.0928643	0.222297	0.220218
42.6351	28.8814	0.0378653	0.143791	0.321123	0.0736674	0.0561282	0.0410567	0.318309	0.252075	0.19021
42.4878	25.4123	0.0198237	0.0772263	0.182722	0.0298369	0.0448401	0.0578309	0.141304	0.206158	0.258781
42.6611	27.6471	0.0351494	0.134004	0.302042	0.0632883	0.0611861	0.051493	0.279879	0.271824	0.233526
28.4205	39.813	0.0439626	0.165453	0.361645	0.132447	0.0614866	0.0564804	0.49075	0.272981	0.253467
31.1058	37.7312	0.0247789	0.0958693	0.223441	0.0337082	0.0519551	0.0555259	0.158447	0.235394	0.249689
33.8314	32.794	0.0251467	0.0972421	0.226382	0.049708	0.0458282	0.0473714	0.226268	0.210278	0.216673
33.5266	26.6652	0.0253875	0.0981403	0.228302	0.0440385	0.0523384	0.0553601	0.202802	0.236941	0.249031
22.4304	6.24839	0.0121802	0.047945	0.115984	0.00597945	0.0378414	0.0400773	0.0295873	0.176439	0.186036
24.4744	40.3484	0.0319144	0.122238	0.278495	0.0341252	0.0856808	0.0890659	0.160277	0.359942	0.371106
33.9312	29.3786	0.0200814	0.0782024	0.184889	0.0658293	0.0380319	0.0512039	0.289494	0.17726	0.232354
15.12	12.8943	0.0424497	0.160118	0.351891	0.0620449	0.0847981	0.0766337	0.275125	0.356989	0.328877
16.3081	12.7483	0.0463065	0.173666	0.376361	0.112099	0.0786711	0.0734664	0.440196	0.336027	0.317586
24.4055	41.474	0.0252656	0.0976856	0.227331	0.0299181	0.0646586	0.0771359	0.141666	0.28508	0.330647
27.5005	43.4702	0.0121241	0.0477278	0.115477	0.0353527	0.0187386	0.0249584	0.165645	0.0906154	0.119302
25.7478	8.70206	0.0156212	0.0612049	0.146613	0.0109569	0.0448485	0.0574498	0.0537396	0.206193	0.257285
40.6327	32.2113	0.0253761	0.0980978	0.228211	0.0478189	0.0580759	0.0625081	0.218519	0.259741	0.2769
25.6903	18.2914	0.0259121	0.100095	0.232468	0.0381248	0.0559443	0.0589405	0.177661	0.251347	0.26312
24.5171	17.8023	0.0402905	0.152458	0.337626	0.103726	0.0703762	0.0668166	0.416494	0.306366	0.293194
29.3218	20.1503	0.0447075	0.16807	0.366374	0.098141	0.0855996	0.0852899	0.399778	0.359671	0.358636
28.3868	19.5077	0.0158046	0.0619083	0.148219	0.007608	0.0557725	0.0705727	0.0375376	0.250667	0.307085
32.5258	35.5807	0.035659	0.135847	0.305671	0.0648472	0.0721014	0.0730829	0.285794	0.312655	0.316205
32.4862	23.3087	0.0219347	0.0852013	0.200316	0.0371236	0.0430947	0.0473562	0.173338	0.198835	0.216611
14.4557	13.813	0.0438165	0.164939	0.360712	0.100021	0.0691962	0.064329	0.405485	0.302029	0.283833
24.008	7.5863	0.0340331	0.129957	0.294017	0.0995301	0.0474324	0.0461284	0.404003	0.216925	0.211525
36.1126	38.1297	0.0345067	0.131676	0.297435	0.0612173	0.0649176	0.0568163	0.271944	0.28606	0.254792
39.8926	32.9283	0.0550343	0.203676	0.426884	0.136625	0.0883867	0.0676359	0.49985	0.368886	0.296249
17.043	16.48	0.0404082	0.152877	0.338414	0.0535506	0.0828046	0.0764732	0.241813	0.350258	0.32831
16.1154	16.8023	0.044832	0.168507	0.367159	0.0873661	0.0845618	0.0708683	0.365532	0.356196	0.308167
20.2914	16.6686	0.0321196	0.122988	0.280015	0.0480212	0.0686149	0.0620141	0.219352	0.299881	0.275007
21.4063	17.1272	0.0395689	0.149886	0.332769	0.0965056	0.0588676	0.0519269	0.394748	0.262835	0.23528
30.3377	43.0091	0.0249226	0.0964057	0.224591	0.0295524	0.0594386	0.0636036	0.140033	0.265059	0.281079
26.6396	19.1233	0.0227859	0.0884032	0.207306	0.0259168	0.0545229	0.0586032	0.123659	0.245699	0.261803
13.3349	15.9605	0.0384814	0.145999	0.325364	0.0690168	0.0653658	0.0557275	0.301367	0.28775	0.250488
20.5815	7.88513	0.0367551	0.1398	0.3134	0.0682384	0.0644776	0.0588945	0.298487	0.284396	0.26294
21.0415	6.87558	0.0261269	0.100894	0.234167	0.0382508	0.0515405	0.0486834	0.178203	0.233718	0.222074
32.401	12.8426	0.040698	0.153908	0.340349	0.0808544	0.0650392	0.0497978	0.34359	0.286519	0.226635
31.8832	37.0471	0.0234705	0.0909729	0.212886	0.0406209	0.0514084	0.058706	0.188355	0.233183	0.262205
30.3261	20.823	0.0423749	0.159854	0.351404	0.0651702	0.0906452	0.0855261	0.287013	0.376228	0.359425
33.9041	27.6756	0.0436218	0.164254	0.359465	0.150334	0.0599315	0.0545935	0.526507	0.266973	0.245981
31.4219	41.7601	0.0189199	0.0737966	0.175077	0.0429648	0.039109	0.055299	0.198287	0.181892	0.248788
23.0796	7.01877	0.0124661	0.0490516	0.118565	0.00676107	0.0390384	0.044611	0.0334088	0.181589	0.2052
33.506	13.4074	0.0529667	0.196649	0.41553	0.117696	0.0825084	0.0623634	0.455114	0.349251	0.276346
38.8482	34.2327	0.0173499	0.0678183	0.16164	0.0178578	0.0430894	0.0475399	0.0864957	0.198813	0.217369
14.0575	17.5786	0.0288405	0.110948	0.255301	0.0425617	0.0565133	0.0554126	0.196587	0.253597	0.24924
14.9087	17.0047	0.0222858	0.0865229	0.203206	0.0195743	0.0589662	0.0627344	0.0945108	0.26322	0.277765
18.6552	16.2412	0.019136	0.0746173	0.176911	0.0191186	0.0496813	0.0688766	0.0923883	0.226159	0.300849
34.1084	39.6821	0.0343112	0.130967	0.296027	0.0700953	0.0711892	0.067616	0.305336	0.309338	0.296175
26.7478	9.95272	0.0382958	0.145334	0.32409	0.0576649	0.0764493	0.0715355	0.25813	0.328225	0.310599
39.751	20.6073	0.0177665	0.0694074	0.165226	0.00931641	0.0590881	0.0707101	0.0458275	0.263695	0.307588
39.4076	19.4477	0.0320991	0.122913	0.279863	0.0676224	0.0682296	0.0700669	0.296199	0.298455	0.305232
30.2707	39.4804	0.0494497	0.184577	0.395336	0.0852205	0.09185	0.0739269	0.358404	0.380099	0.319241
26.5101	41.9852	0.0167908	0.0656829	0.156806	0.0148551	0.0415013	0.0500463	0.0723479	0.192098	0.227648
34.6866	38.8427	0.0241786	0.0936251	0.218616	0.0228116	0.0604222	0.0630488	0.10948	0.268874	0.278966
39.4946	18.1929	0.0269873	0.104091	0.240934	0.0434982	0.0596889	0.0628009	0.200533	0.266032	0.278019
41.2212	23.7609	0.0321346	0.123042	0.280126	0.0456699	0.0666784	0.0599671	0.209619	0.292677	0.267112
34.0002	34.7055	0.0378012	0.143561	0.32068	0.0951827	0.0751391	0.0751123	0.390635	0.323576	0.32348
33.9951	24.8838	0.0197983	0.07713	0.182508	0.0265673	0.0427867	0.0524308	0.126607	0.197537	0.237313
36.2861	12.4677	0.0143172	0.056195	0.135118	0.00676524	0.0492381	0.0587637	0.0334292	0.224347	0.26243
22.3873	40.4219	0.0349831	0.133402	0.300854	0.0683754	0.0753131	0.0686908	0.298995	0.324195	0.300162
28.6966	44.3912	0.0120463	0.0474265	0.114773	0.0229384	0.0231137	0.029912	0.110063	0.110867	0.141639
41.7761	24.6545	0.0385325	0.146182	0.325714	0.118299	0.059376	0.060516	0.456674	0.264816	0.269237
17.3261	12.1331	0.0374384	0.142258	0.318166	0.0906658	0.0597554	0.0581175	0.376295	0.26629	0.259904
29.3504	10.8761	0.0432902	0.163085	0.357334	0.129652	0.0682426	0.0565533	0.484414	0.298503	0.253755
31.2102	12.1717	0.0279387	0.107616	0.248346	0.0514606	0.0506495	0.0451962	0.233394	0.230104	0.207645
36.3159	14.2936	0.0288449	0.110964	0.255334	0.0374398	0.0674289	0.0717037	0.174705	0.295479	0.311211
23.4006	17.3396	0.0318874	0.122139	0.278295	0.0613338	0.0589076	0.0567445	0.272392	0.262991	0.254509
27.5135	40.4239	0.0498104	0.185822	0.397458	0.0972057	0.0890305	0.0721994	0.396909	0.370991	0.31301
27.5563	18.7818	0.0226015	0.0877101	0.205797	0.0537788	0.0390779	0.0501067	0.242727	0.181758	0.227895
34.4342	31.7949	0.0292512	0.112463	0.258446	0.0343016	0.0618678	0.0537575	0.16105	0.274446	0.242642
34.1799	28.5396	0.0177721	0.0694286	0.165273	0.0179623	0.0429889	0.0505807	0.0869852	0.198389	0.229824
31.9263	40.9855	0.0264284	0.102015	0.236545	0.0581153	0.0509785	0.0585185	0.259895	0.23144	0.261473
30.5334	42.0409	0.0357406	0.136142	0.30625	0.0623627	0.0746016	0.0737012	0.276343	0.321657	0.318431
13.8217	14.9283	0.0121043	0.0476512	0.115298	0.00647677	0.0419463	0.0547514	0.0320201	0.193985	0.24661
23.713	41.0092	0.033441	0.127805	0.289718	0.0811415	0.0668046	0.0754775	0.344577	0.293149	0.32478
34.5375	13.9218	0.0415941	0.157089	0.346287	0.088679	0.0758961	0.070246	0.369843	0.326266	0.305889
36.5331	37.2596	0.0466581	0.174892	0.378527	0.117467	0.0745318	0.0591282	0.454517	0.321408	0.263851
38.278	34.9855	0.0257357	0.099438	0.23107	0.0372779	0.055538	0.0480111	0.174005	0.249737	0.219311
17.8253	16.1162	0.0170709	0.0667533	0.159232	0.00846481	0.0641716	0.0798971	0.0417017	0.283236	0.340286
19.4943	16.2183	0.046167	0.173178	0.375498	0.143396	0.0683571	0.0679836	0.513636	0.298927	0.297541
31.2756	21.686	0.0396825	0.150291	0.333536	0.0502598	0.0828879	0.0743208	0.228518	0.350541	0.320653
32.2716	22.2622	0.0493593	0.184265	0.394803	0.16083	0.0675966	0.059069	0.543492	0.296103	0.263621
33.5887	40.3595	0.0204026	0.0794178	0.187582	0.0119665	0.064509	0.0672748	0.0585848	0.284514	0.294904
25.9934	9.48796	0.0339754	0.129748	0.2936	0.0691893	0.0673616	0.0697812	0.302004	0.295228	0.304183
27.6666	10.4744	0.0120948	0.0476145	0.115212	0.00715132	0.0424837	0.0557646	0.0353128	0.196257	0.250636
39.8353	22.3575	0.0218805	0.0849973	0.199869	0.0179134	0.0553871	0.0584639	0.0867566	0.249138	0.261259
29.3963	40.1392	0.0301989	0.11595	0.265649	0.0285688	0.0787756	0.0769632	0.135627	0.336391	0.330039
31.1852	38.828	0.0323334	0.123768	0.281595	0.0552613	0.059401	0.0599846	0.248638	0.264913	0.267179
25.9401	41.0815	0.0245317	0.0949455	0.221457	0.0230157	0.0736913	0.0810952	0.110418	0.318395	0.344417
32.7019	36.4383	0.0205932	0.0801389	0.189178	0.0195927	0.0555963	0.0629959	0.0945962	0.249968	0.278764
34.7367	29.9408	0.0307379	0.117929	0.269711	0.0602406	0.062779	0.064788	0.268171	0.277936	0.28557
19.981	10.9662	0.0289496	0.111351	0.256138	0.0531613	0.0679599	0.0674269	0.240251	0.297454	0.295471
20.7805	9.97439	0.051839	0.192794	0.409175	0.158051	0.0728144	0.0637541	0.539291	0.315236	0.281651
22.0032	6.9857	0.0477764	0.178783	0.385343	0.144267	0.0636278	0.0497923	0.515322	0.281171	0.226612
27.5255	42.4137	0.015028	0.0589283	0.141402	0.0140626	0.0316975	0.0321639	0.0685867	0.149579	0.151642
37.3495	15.9583	0.0479168	0.17927	0.386192	0.0614228	0.0912792	0.0714899	0.272735	0.378269	0.310433
38.428	16.6333	0.0398244	0.150797	0.334493	0.0850431	0.0733259	0.0669224	0.35781	0.317081	0.293589
40.8726	29.6197	0.0171068	0.0668902	0.159541	0.0160992	0.0450459	0.0481079	0.0782294	0.207018	0.219709
36.8154	23.7181	0.043952	0.165416	0.361577	0.126709	0.0602435	0.050272	0.47753	0.268183	0.228568
40.335	31.1998	0.0370382	0.140819	0.315379	0.07017	0.0677183	0.0643764	0.30561	0.296556	0.284013
41.4964	25.8473	0.0230038	0.0892215	0.209086	0.016812	0.067039	0.0719739	0.0815867	0.294025	0.312192
41.6554	27.0621	0.0308943	0.118503	0.270886	0.0527991	0.0649802	0.0631162	0.238796	0.286296	0.279223
34.4675	33.6829	0.0165907	0.0649179	0.155071	0.0251598	0.0426769	0.0531047	0.120219	0.197073	0.240024
33.4993	35.779	0.0182234	0.0711479	0.169141	0.0116505	0.0585591	0.0697912	0.0570701	0.261631	0.30422
34.2354	25.9225	0.0250898	0.0970298	0.225928	0.0672443	0.0512774	0.0593367	0.294791	0.232652	0.264663
33.7001	23.7066	0.0264471	0.102085	0.236693	0.0689252	0.0428152	0.0481099	0.301029	0.197657	0.219718
25.0034	9.39852	0.015902	0.0622813	0.14907	0.00748661	0.05203	0.0619884	0.0369466	0.235696	0.274909
24.0283	8.72587	0.0274912	0.105959	0.244869	0.0283799	0.0626411	0.0593221	0.134779	0.277408	0.264606
35.1548	38.0638	0.018835	0.073474	0.174356	0.0168766	0.0500871	0.0575495	0.0818906	0.227815	0.257677
39.4147	17.1637	0.0235394	0.0912312	0.213445	0.0229293	0.0570448	0.0575685	0.110021	0.255692	0.257751
29.2716	43.5002	0.0151258	0.0593037	0.142262	0.0515315	0.0246659	0.0385274	0.233681	0.117968	0.179393
22.5071	16.9724	0.024858	0.0961647	0.224075	0.024137	0.0550212	0.0524014	0.115554	0.247684	0.237195
[truncated: 324 more rows]

## Sheet: Fig 8
Fig 8: Spatial distribution of the vesicle concentration u^0(x,y) for the in vitro actin filament density distribution plotted at different points in time.
It is assumed that there were initially no vesicles inside the cell and that vesicles are constantly taken up by the cell during the time of interest such that
the vesicle concentration along the cell membrane equals to one throughout the simulation.
		(A)	(B)	(C)	(D)
		0.1	2.5	5	10	At time t (seconds)
x (µm)	y (µm)	u^0(x,y) (-)	u^0(x,y) (-)	u^0(x,y) (-)	u^0(x,y) (-)
24.7437	48.5633	1	1	1	1
24.949	48.5633	1	1	1	1
25.3597	48.974	1	1	1	1
25.5651	48.974	1	1	1	1
26.3864	49.7954	1	1	1	1
26.5918	49.7954	1	1	1	1
27.2078	50.4114	1	1	1	1
27.4131	50.4114	1	1	1	1
27.6185	50.6168	1	1	1	1
29.6719	50.6168	1	1	1	1
29.8772	50.8221	1	1	1	1
30.0826	50.8221	1	1	1	1
30.2879	51.0274	1	1	1	1
30.4933	51.0274	1	1	1	1
30.9039	51.4381	1	1	1	1
30.9039	51.6435	1	1	1	1
31.1093	51.8488	1	1	1	1
34.1894	51.8488	1	1	1	1
34.1894	51.6435	1	1	1	1
34.3948	51.4381	1	1	1	1
34.3948	50.8221	1	1	1	1
34.6001	50.6168	1	1	1	1
34.6001	50.2061	1	1	1	1
34.3948	50.0007	1	1	1	1
34.3948	49.59	1	1	1	1
33.9841	49.1794	1	1	1	1
33.9841	48.974	1	1	1	1
33.7787	48.7687	1	1	1	1
33.7787	48.5633	1	1	1	1
33.368	48.1527	1	1	1	1
33.368	47.3313	1	1	1	1
33.9841	46.7153	1	1	1	1
35.4215	46.7153	1	1	1	1
36.2428	47.5366	1	1	1	1
36.2428	47.742	1	1	1	1
36.4482	47.9473	1	1	1	1
36.4482	48.1527	1	1	1	1
36.6535	48.358	1	1	1	1
37.0642	48.358	1	1	1	1
37.4749	47.9473	1	1	1	1
37.4749	47.742	1	1	1	1
37.8856	47.3313	1	1	1	1
37.8856	47.1259	1	1	1	1
38.0909	46.9206	1	1	1	1
38.0909	46.7153	1	1	1	1
38.2962	46.5099	1	1	1	1
38.2962	46.3046	1	1	1	1
38.5016	46.0992	1	1	1	1
38.5016	45.6885	1	1	1	1
38.7069	45.4832	1	1	1	1
38.7069	45.0725	1	1	1	1
38.9123	44.8672	1	1	1	1
38.9123	44.4565	1	1	1	1
39.1176	44.2512	1	1	1	1
39.1176	43.8405	1	1	1	1
39.323	43.6351	1	1	1	1
39.323	43.4298	1	1	1	1
39.5283	43.2244	1	1	1	1
39.5283	43.0191	1	1	1	1
39.7336	42.8138	1	1	1	1
39.7336	42.6084	1	1	1	1
40.1443	42.1977	1	1	1	1
40.1443	41.9924	1	1	1	1
40.555	41.5817	1	1	1	1
40.555	41.3764	1	1	1	1
40.9657	40.9657	1	1	1	1
40.9657	40.7603	1	1	1	1
41.7871	39.939	1	1	1	1
41.7871	39.7336	1	1	1	1
42.6084	38.9123	1	1	1	1
42.6084	38.7069	1	1	1	1
43.0191	38.2962	1	1	1	1
43.0191	38.0909	1	1	1	1
43.6351	37.4749	1	1	1	1
43.6351	37.2695	1	1	1	1
44.6618	36.2428	1	1	1	1
44.6618	36.0375	1	1	1	1
45.2779	35.4215	1	1	1	1
45.2779	35.2161	1	1	1	1
45.6885	34.8054	1	1	1	1
45.6885	34.6001	1	1	1	1
45.8939	34.3948	1	1	1	1
45.8939	34.1894	1	1	1	1
46.3046	33.7787	1	1	1	1
46.3046	33.5734	1	1	1	1
47.5366	32.3413	1	1	1	1
47.742	32.3413	1	1	1	1
47.9473	32.136	1	1	1	1
48.358	32.136	1	1	1	1
48.7687	31.7253	1	1	1	1
48.7687	31.52	1	1	1	1
48.974	31.3146	1	1	1	1
48.974	31.1093	1	1	1	1
49.3847	30.6986	1	1	1	1
49.3847	27.2078	1	1	1	1
48.7687	27.2078	1	1	1	1
48.5633	27.0024	1	1	1	1
48.358	27.0024	1	1	1	1
48.1527	26.7971	1	1	1	1
48.1527	26.5918	1	1	1	1
47.9473	26.3864	1	1	1	1
47.9473	26.1811	1	1	1	1
48.1527	25.9757	1	1	1	1
48.1527	25.5651	1	1	1	1
48.358	25.3597	1	1	1	1
48.358	25.1544	1	1	1	1
48.5633	24.949	1	1	1	1
48.5633	24.1277	1	1	1	1
48.358	23.9223	1	1	1	1
48.358	23.5116	1	1	1	1
48.1527	23.3063	1	1	1	1
48.1527	22.8956	1	1	1	1
47.742	22.4849	1	1	1	1
47.742	22.2796	1	1	1	1
47.5366	22.0742	1	1	1	1
47.5366	21.8689	1	1	1	1
47.3313	21.6636	1	1	1	1
47.3313	21.4582	1	1	1	1
46.9206	21.0475	1	1	1	1
46.9206	20.8422	1	1	1	1
46.7153	20.6369	1	1	1	1
46.7153	20.2262	1	1	1	1
46.5099	20.0208	1	1	1	1
46.5099	17.146	1	1	1	1
46.3046	16.9407	1	1	1	1
46.3046	16.3247	1	1	1	1
46.0992	16.1193	1	1	1	1
46.0992	15.7086	1	1	1	1
45.8939	15.5033	1	1	1	1
45.8939	15.298	1	1	1	1
45.4832	14.8873	1	1	1	1
45.4832	14.6819	1	1	1	1
45.2779	14.4766	1	1	1	1
45.2779	14.2713	1	1	1	1
45.0725	14.0659	1	1	1	1
45.0725	13.8606	1	1	1	1
44.8672	13.6552	1	1	1	1
44.8672	13.4499	1	1	1	1
44.4565	13.0392	1	1	1	1
44.4565	12.8339	1	1	1	1
43.2244	11.6018	1	1	1	1
43.0191	11.6018	1	1	1	1
42.4031	10.9858	1	1	1	1
42.1977	10.9858	1	1	1	1
40.9657	9.75374	1	1	1	1
40.7603	9.75374	1	1	1	1
40.555	9.54839	1	1	1	1
40.3497	9.54839	1	1	1	1
40.1443	9.34305	1	1	1	1
39.939	9.34305	1	1	1	1
39.7336	9.13771	1	1	1	1
39.323	9.13771	1	1	1	1
39.1176	8.93237	1	1	1	1
38.5016	8.93237	1	1	1	1
38.2962	8.72703	1	1	1	1
37.8856	8.72703	1	1	1	1
37.6802	8.52168	1	1	1	1
37.0642	8.52168	1	1	1	1
36.8589	8.31634	1	1	1	1
36.4482	8.31634	1	1	1	1
36.2428	8.111	1	1	1	1
35.8321	8.111	1	1	1	1
35.6268	7.90566	1	1	1	1
35.4215	7.90566	1	1	1	1
35.0108	7.49498	1	1	1	1
34.8054	7.49498	1	1	1	1
34.3948	7.08429	1	1	1	1
34.1894	7.08429	1	1	1	1
32.136	5.03087	1	1	1	1
31.9306	5.03087	1	1	1	1
31.52	4.62019	1	1	1	1
31.3146	4.62019	1	1	1	1
31.1093	4.41485	1	1	1	1
30.9039	4.41485	1	1	1	1
30.6986	4.20951	1	1	1	1
30.2879	4.20951	1	1	1	1
30.0826	4.00417	1	1	1	1
29.6719	4.00417	1	1	1	1
29.4665	3.79882	1	1	1	1
29.0559	3.79882	1	1	1	1
28.8505	3.59348	1	1	1	1
28.6452	3.59348	1	1	1	1
28.4398	3.38814	1	1	1	1
28.2345	3.38814	1	1	1	1
28.0292	3.1828	1	1	1	1
27.8238	3.1828	1	1	1	1
27.6185	2.97746	1	1	1	1
27.4131	2.97746	1	1	1	1
27.2078	2.77211	1	1	1	1
27.0024	2.77211	1	1	1	1
26.7971	2.56677	1	1	1	1
26.5918	2.56677	1	1	1	1
26.3864	2.36143	1	1	1	1
26.1811	2.36143	1	1	1	1
25.9757	2.15609	1	1	1	1
25.7704	2.15609	1	1	1	1
25.3597	1.74541	1	1	1	1
25.1544	1.74541	1	1	1	1
24.7437	1.33472	1	1	1	1
24.5383	1.33472	1	1	1	1
24.333	1.12938	1	1	1	1
24.1277	1.12938	1	1	1	1
23.9223	0.924038	1	1	1	1
23.717	0.924038	1	1	1	1
23.5116	0.718696	1	1	1	1
23.3063	0.718696	1	1	1	1
23.101	0.513354	1	1	1	1
22.4849	0.513354	1	1	1	1
22.2796	0.308013	1	1	1	1
20.6369	0.308013	1	1	1	1
20.4315	0.102671	1	1	1	1
19.4048	0.102671	1	1	1	1
19.1995	0.308013	1	1	1	1
18.3781	0.308013	1	1	1	1
18.1727	0.513354	1	1	1	1
17.9674	0.513354	1	1	1	1
17.146	1.33472	1	1	1	1
17.146	1.74541	1	1	1	1
16.9407	1.95075	1	1	1	1
16.9407	2.36143	1	1	1	1
16.7354	2.56677	1	1	1	1
16.7354	2.97746	1	1	1	1
16.53	3.1828	1	1	1	1
16.53	3.59348	1	1	1	1
16.3247	3.79882	1	1	1	1
16.3247	4.00417	1	1	1	1
16.1193	4.20951	1	1	1	1
16.1193	4.41485	1	1	1	1
15.7086	4.82553	1	1	1	1
15.7086	5.03087	1	1	1	1
15.298	5.44156	1	1	1	1
15.298	5.6469	1	1	1	1
13.4499	7.49498	1	1	1	1
13.2445	7.49498	1	1	1	1
12.8339	7.90566	1	1	1	1
12.6285	7.90566	1	1	1	1
12.4232	8.111	1	1	1	1
12.2178	8.111	1	1	1	1
11.8072	8.52168	1	1	1	1
11.6018	8.52168	1	1	1	1
10.9858	9.13771	1	1	1	1
10.7804	9.13771	1	1	1	1
9.54839	10.3698	1	1	1	1
9.54839	10.5751	1	1	1	1
8.93237	11.1911	1	1	1	1
8.93237	11.3965	1	1	1	1
8.72703	11.6018	1	1	1	1
8.72703	12.0125	1	1	1	1
8.52168	12.2178	1	1	1	1
8.52168	12.8339	1	1	1	1
8.31634	13.0392	1	1	1	1
8.31634	13.6552	1	1	1	1
8.111	13.8606	1	1	1	1
8.111	14.4766	1	1	1	1
7.90566	14.6819	1	1	1	1
7.90566	14.8873	1	1	1	1
7.70032	15.0926	1	1	1	1
7.70032	15.5033	1	1	1	1
7.49498	15.7086	1	1	1	1
7.49498	15.914	1	1	1	1
7.28963	16.1193	1	1	1	1
7.28963	16.53	1	1	1	1
7.08429	16.7354	1	1	1	1
7.08429	17.146	1	1	1	1
6.87895	17.3514	1	1	1	1
6.87895	18.1727	1	1	1	1
6.67361	18.3781	1	1	1	1
6.67361	19.4048	1	1	1	1
6.46827	19.6101	1	1	1	1
6.46827	20.4315	1	1	1	1
6.26292	20.6369	1	1	1	1
6.26292	21.0475	1	1	1	1
6.05758	21.2529	1	1	1	1
6.05758	21.6636	1	1	1	1
5.85224	21.8689	1	1	1	1
5.85224	22.0742	1	1	1	1
5.6469	22.2796	1	1	1	1
5.6469	22.4849	1	1	1	1
5.44156	22.6903	1	1	1	1
5.44156	22.8956	1	1	1	1
5.03087	23.3063	1	1	1	1
5.03087	23.5116	1	1	1	1
3.1828	25.3597	1	1	1	1
2.97746	25.3597	1	1	1	1
2.36143	25.9757	1	1	1	1
2.15609	25.9757	1	1	1	1
1.12938	27.0024	1	1	1	1
1.12938	27.2078	1	1	1	1
0.718696	27.6185	1	1	1	1
0.718696	27.8238	1	1	1	1
0.513354	28.0292	1	1	1	1
0.513354	28.2345	1	1	1	1
0.308013	28.4398	1	1	1	1
0.308013	29.0559	1	1	1	1
0.102671	29.2612	1	1	1	1
0.102671	29.8772	1	1	1	1
0.308013	30.0826	1	1	1	1
0.308013	30.4933	1	1	1	1
0.924038	31.1093	1	1	1	1
1.12938	31.1093	1	1	1	1
1.33472	31.3146	1	1	1	1
1.74541	31.3146	1	1	1	1
1.95075	31.52	1	1	1	1
2.36143	31.52	1	1	1	1
2.56677	31.7253	1	1	1	1
2.77211	31.7253	1	1	1	1
2.97746	31.9306	1	1	1	1
3.1828	31.9306	1	1	1	1
4.41485	33.1627	1	1	1	1
4.41485	33.368	1	1	1	1
5.23622	34.1894	1	1	1	1
5.23622	34.3948	1	1	1	1
5.44156	34.6001	1	1	1	1
5.44156	34.8054	1	1	1	1
5.6469	35.0108	1	1	1	1
5.6469	35.8321	1	1	1	1
5.44156	36.0375	1	1	1	1
5.44156	36.2428	1	1	1	1
5.23622	36.4482	1	1	1	1
5.03087	36.4482	1	1	1	1
5.03087	36.6535	1	1	1	1
5.85224	37.4749	1	1	1	1
5.85224	37.6802	1	1	1	1
6.67361	38.5016	1	1	1	1
6.67361	38.7069	1	1	1	1
7.49498	39.5283	1	1	1	1
7.49498	39.7336	1	1	1	1
8.31634	40.555	1	1	1	1
8.31634	40.7603	1	1	1	1
9.13771	41.5817	1	1	1	1
9.13771	41.7871	1	1	1	1
10.1644	42.8138	1	1	1	1
10.3698	42.8138	1	1	1	1
10.5751	42.6084	1	1	1	1
11.6018	42.6084	1	1	1	1
11.8072	42.8138	1	1	1	1
12.4232	42.8138	1	1	1	1
12.6285	43.0191	1	1	1	1
12.8339	43.0191	1	1	1	1
13.0392	43.2244	1	1	1	1
13.2445	43.2244	1	1	1	1
13.4499	43.4298	1	1	1	1
13.6552	43.4298	1	1	1	1
13.8606	43.6351	1	1	1	1
14.0659	43.6351	1	1	1	1
14.4766	44.0458	1	1	1	1
14.6819	44.0458	1	1	1	1
15.0926	44.4565	1	1	1	1
15.298	44.4565	1	1	1	1
15.7086	44.8672	1	1	1	1
15.914	44.8672	1	1	1	1
16.3247	45.2779	1	1	1	1
16.53	45.2779	1	1	1	1
16.7354	45.4832	1	1	1	1
16.9407	45.4832	1	1	1	1
17.146	45.6885	1	1	1	1
17.3514	45.6885	1	1	1	1
17.5567	45.8939	1	1	1	1
17.9674	45.8939	1	1	1	1
18.1727	46.0992	1	1	1	1
21.0475	46.0992	1	1	1	1
21.4582	46.5099	1	1	1	1
21.6636	46.5099	1	1	1	1
22.8956	47.742	1	1	1	1
23.101	47.742	1	1	1	1
23.3063	47.9473	1	1	1	1
23.5116	47.9473	1	1	1	1
23.717	48.1527	1	1	1	1
23.9223	48.1527	1	1	1	1
24.1277	48.358	1	1	1	1
24.5383	48.358	1	1	1	1
24.949	35.0108	-2.82585e-08	0.669396	0.902839	0.989206
24.5383	35.0108	-1.88502e-07	0.679278	0.906875	0.989703
24.333	35.2161	-4.57799e-07	0.686144	0.909639	0.990041
22.8956	35.2161	-2.63985e-06	0.718478	0.922444	0.991598
22.6903	35.4215	-3.40488e-06	0.723993	0.924552	0.99185
22.2796	35.4215	-4.51429e-06	0.7355	0.928966	0.99238
22.0742	35.2161	-4.69429e-06	0.740385	0.930849	0.992605
20.6369	35.2161	-7.75952e-06	0.768261	0.941176	0.993825
20.4315	35.0108	-7.76517e-06	0.772909	0.942881	0.994025
20.0208	35.0108	-7.72692e-06	0.779707	0.945324	0.99431
19.8155	34.8054	-7.49869e-06	0.78375	0.946775	0.994478
19.4048	34.8054	-6.84646e-06	0.789894	0.948928	0.994727
19.1995	34.6001	-6.51761e-06	0.793711	0.950262	0.99488
18.7888	34.6001	-5.29091e-06	0.799603	0.952269	0.995109
18.5834	34.3948	-5.21262e-06	0.803565	0.953617	0.995262
18.3781	34.3948	-4.87731e-06	0.806153	0.954481	0.99536
18.1727	34.1894	-5.15684e-06	0.809437	0.955573	0.995483
17.7621	34.1894	-4.40142e-06	0.814692	0.95727	0.995672
17.5567	33.9841	-5.18601e-06	0.818466	0.958479	0.995806
17.3514	33.9841	-5.07685e-06	0.821049	0.959288	0.995896
17.146	33.7787	-6.10448e-06	0.824599	0.960392	0.996017
16.9407	33.7787	-6.48864e-06	0.826992	0.961122	0.996096
16.7354	33.5734	-7.76059e-06	0.830437	0.962162	0.996209
16.53	33.5734	-8.03343e-06	0.832834	0.962869	0.996284
16.1193	33.1627	-1.01331e-05	0.839207	0.964718	0.996481
15.914	33.1627	-1.03957e-05	0.840996	0.965216	0.996533
15.7086	32.9574	-1.06952e-05	0.843932	0.966022	0.996616
15.5033	32.9574	-9.88642e-06	0.846004	0.966577	0.996673
14.8873	32.3413	-5.00549e-06	0.854518	0.968759	0.99689
14.6819	32.3413	4.65344e-08	0.85616	0.969151	0.996927
14.0659	31.7253	2.79102e-05	0.864114	0.970877	0.997079
14.0659	31.52	2.83039e-05	0.865147	0.971066	0.997092
13.6552	31.1093	5.75333e-05	0.868286	0.971546	0.997119
13.6552	30.9039	6.26844e-05	0.869061	0.971635	0.997121
13.2445	30.4933	8.78926e-05	0.871283	0.971761	0.997104
13.2445	30.2879	8.07663e-05	0.871702	0.971693	0.997085
13.0392	30.0826	8.78534e-05	0.872384	0.971585	0.997056
13.0392	29.6719	7.36005e-05	0.872588	0.971213	0.99699
12.8339	29.4665	7.96047e-05	0.872631	0.970908	0.996938
12.8339	28.6452	7.99934e-05	0.870926	0.969415	0.996716
12.6285	28.4398	0.000109513	0.870098	0.968827	0.996632
12.6285	27.0024	0.000511613	0.858097	0.962835	0.995829
12.8339	26.7971	0.000563403	0.855029	0.9615	0.995656
12.8339	25.9757	0.000849795	0.843618	0.956641	0.995031
13.0392	25.7704	0.000831459	0.838121	0.954416	0.994748
13.0392	25.5651	0.000866458	0.83448	0.952937	0.99456
13.2445	25.3597	0.00083455	0.828646	0.950616	0.994267
13.2445	25.1544	0.000847559	0.824711	0.94905	0.99407
13.4499	24.949	0.000798268	0.818256	0.946521	0.993752
13.4499	24.7437	0.000816954	0.813922	0.944816	0.993538
13.6552	24.5383	0.000769372	0.806362	0.941886	0.993171
13.6552	24.333	0.000761091	0.800948	0.939788	0.992908
14.4766	23.5116	0.000311117	0.757251	0.923189	0.990843
14.6819	23.5116	0.000242886	0.750792	0.92076	0.990542
15.0926	23.101	0.000106292	0.72903	0.912565	0.989527
15.298	23.101	7.35538e-05	0.721471	0.909728	0.989176
15.5033	22.8956	4.14977e-05	0.71037	0.905546	0.988658
15.7086	22.8956	2.66978e-05	0.702689	0.902655	0.988301
15.914	22.6903	1.27842e-05	0.691093	0.898278	0.987759
16.3247	22.6903	2.21956e-06	0.674816	0.892133	0.987
16.53	22.4849	-5.26081e-07	0.663983	0.888025	0.986492
17.146	22.4849	-2.15718e-06	0.639075	0.878562	0.985323
17.3514	22.2796	-1.75488e-06	0.628716	0.874601	0.984833
19.4048	22.2796	2.80469e-08	0.541577	0.8409	0.980671
19.6101	22.4849	1.88065e-08	0.53284	0.837476	0.980249
20.4315	22.4849	1.89068e-09	0.507365	0.827407	0.979008
20.6369	22.6903	8.87111e-11	0.499738	0.824377	0.978634
21.2529	22.6903	-6.43866e-10	0.482468	0.817469	0.977785
21.4582	22.8956	-4.07321e-10	0.475152	0.814532	0.977424
21.8689	22.8956	-1.3602e-10	0.465054	0.810457	0.976924
22.0742	23.101	-2.74475e-11	0.458223	0.807693	0.976586
22.2796	23.101	1.06308e-11	0.454044	0.805997	0.976378
22.4849	23.3063	2.52521e-11	0.448701	0.803827	0.976113
22.8956	23.3063	2.15966e-11	0.441107	0.800724	0.975736
23.101	23.5116	1.11523e-11	0.435696	0.798514	0.975467
23.3063	23.5116	5.84422e-12	0.432348	0.79714	0.975301
23.5116	23.717	1.57542e-12	0.427717	0.795242	0.975072
23.717	23.717	6.73329e-14	0.424852	0.794064	0.974931
23.9223	23.9223	-1.1034e-13	0.420742	0.792377	0.974729
24.1277	23.9223	-2.24043e-13	0.418205	0.791331	0.974605
24.5383	24.333	1.14027e-12	0.411535	0.7886	0.974283
24.7437	24.333	1.15148e-12	0.409977	0.787963	0.97421
25.1544	24.7437	1.2494e-12	0.405447	0.786128	0.974003
25.3597	24.7437	1.02343e-12	0.404489	0.785744	0.973962
27.6185	27.0024	-1.12979e-12	0.413747	0.790469	0.974727
27.6185	27.2078	-2.73674e-12	0.416037	0.791529	0.974872
27.8238	27.4131	-5.33882e-12	0.419746	0.793224	0.975103
27.8238	27.6185	-6.67997e-12	0.422291	0.794394	0.975262
28.0292	27.8238	-7.03968e-12	0.426436	0.796282	0.975517
28.0292	28.0292	-4.78927e-12	0.429487	0.797681	0.975705
28.2345	28.2345	4.73891e-12	0.434491	0.799954	0.976009
28.2345	28.6452	3.17481e-11	0.442028	0.803394	0.976468
28.4398	28.8505	6.65517e-11	0.44762	0.805925	0.976803
28.4398	31.3146	-3.17807e-10	0.510351	0.834202	0.980507
28.2345	31.52	-4.21319e-10	0.517775	0.837534	0.980939
28.2345	31.9306	-9.39736e-10	0.529152	0.842596	0.981592
28.0292	32.136	-1.32082e-09	0.537365	0.846254	0.982064
28.0292	32.3413	-1.78231e-09	0.542944	0.84872	0.982381
27.8238	32.5467	-2.40238e-09	0.551197	0.852369	0.982849
27.8238	32.752	-3.01045e-09	0.556931	0.854884	0.983171
27.4131	33.1627	-3.25899e-09	0.573883	0.862313	0.98412
27.4131	33.368	-2.52589e-09	0.579084	0.864568	0.984406
26.5918	34.1894	3.10988e-08	0.617119	0.880952	0.986478
26.3864	34.1894	3.96744e-08	0.622064	0.883067	0.986744
25.9757	34.6001	6.8467e-08	0.638546	0.890034	0.987617
25.7704	34.6001	7.53888e-08	0.644018	0.892329	0.987903
25.5651	34.8054	7.14346e-08	0.652376	0.895804	0.988335
25.1544	34.8054	4.91141e-08	0.662569	0.900041	0.98886
47.1634	32.7146	1	1	1	1
46.6778	33.2002	1	1	1	1
28.4398	30.5909	8.56833e-11	0.488974	0.824642	0.979264
28.4398	29.5742	1.60673e-10	0.464688	0.813688	0.97783
44.9699	35.7295	1	1	1	1
44.1485	36.7562	1	1	1	1
43.3271	37.7829	1	1	1	1
49.3847	27.9871	1	1	1	1
49.3847	28.9831	1	1	1	1
49.3847	29.9552	1	1	1	1
48.5633	24.5383	1	1	1	1
46.5099	17.7414	1	1	1	1
46.5099	18.5834	1	1	1	1
46.5099	19.4254	1	1	1	1
27.1507	26.5346	1.97303e-12	0.406596	0.787188	0.974271
26.4891	25.8731	2.01201e-12	0.401758	0.784903	0.973935
25.8275	25.2115	1.38346e-12	0.401593	0.784641	0.973856
42.1977	39.323	1	1	1	1
42.7111	11.2938	1	1	1	1
41.3764	40.3497	1	1	1	1
41.3389	10.127	1	1	1	1
41.8245	10.6126	1	1	1	1
43.5977	11.975	1	1	1	1
44.0833	12.4606	1	1	1	1
27.0024	33.7787	6.78101e-09	0.598086	0.872797	0.98545
34.6828	46.7153	1	1	1	1
32.5613	5.45615	1	1	1	1
33.1627	6.05758	1	1	1	1
33.7641	6.65902	1	1	1	1
25.9757	49.3847	1	1	1	1
35.8997	47.1935	1	1	1	1
29.0584	50.6168	1	1	1	1
28.232	50.6168	1	1	1	1
26.8998	50.1034	1	1	1	1
23.6143	35.2161	-1.42349e-06	0.704298	0.916899	0.990927
22.5224	47.3687	1	1	1	1
22.0368	46.8831	1	1	1	1
13.8326	7.11223	1	1	1	1
14.3739	6.57094	1	1	1	1
14.9152	6.02965	1	1	1	1
20.0208	22.4849	8.90745e-09	0.521528	0.83302	0.979699
21.3555	35.2161	-5.959e-06	0.752792	0.935525	0.993161
18.7913	22.2796	4.36426e-10	0.566734	0.850722	0.981884
17.9649	22.2796	-5.5585e-07	0.600406	0.863747	0.983492
20.4011	46.0992	1	1	1	1
19.5461	46.0992	1	1	1	1
18.7454	46.0992	1	1	1	1
33.5515	51.8488	1	1	1	1
32.6493	51.8488	1	1	1	1
31.7472	51.8488	1	1	1	1
11.2938	8.8297	1	1	1	1
9.92161	9.99654	1	1	1	1
10.4072	9.51093	1	1	1	1
9.24038	10.8831	1	1	1	1
21.1368	0.308013	1	1	1	1
21.7797	0.308013	1	1	1	1
6.87895	17.7621	1	1	1	1
19.9182	0.102671	1	1	1	1
18.7888	0.308013	1	1	1	1
14.0659	23.9223	0.000524863	0.780052	0.931819	0.991915
6.67361	18.8914	1	1	1	1
17.5567	0.924038	1	1	1	1
6.46827	20.0208	1	1	1	1
15.1953	32.6493	-9.0397e-06	0.850865	0.967851	0.996801
8.72703	41.171	1	1	1	1
11.0885	42.6084	1	1	1	1
7.90566	40.1443	1	1	1	1
14.3739	32.0333	1.2222e-05	0.860406	0.970115	0.997015
7.08429	39.1176	1	1	1	1
9.65106	42.3004	1	1	1	1
5.6469	35.4215	1	1	1	1
6.26292	38.0909	1	1	1	1
5.44156	37.0642	1	1	1	1
12.6285	27.7211	0.000235387	0.865275	0.966245	0.99628
12.8339	26.3864	0.00068736	0.850567	0.959569	0.995406
3.56555	24.977	1	1	1	1
4.10684	24.4357	1	1	1	1
4.64812	23.8944	1	1	1	1
4.82553	33.7787	1	1	1	1
4.04163	32.7895	1	1	1	1
3.55602	32.3039	1	1	1	1
12.8339	29.0559	7.0544e-05	0.871884	0.970135	0.996821
2.66944	25.6677	1	1	1	1
1.64273	26.4891	1	1	1	1
0.616025	30.8013	1	1	1	1
10.3072	35.3511	0.0725045	0.916949	0.982738	0.998299
38.1907	26.7545	-4.85856e-06	0.627057	0.86754	0.984089
45.2419	33.3456	0.651739	0.956108	0.984775	0.998191
44.4271	29.7528	0.132776	0.872708	0.955329	0.99466
28.9901	25.5718	-2.51663e-11	0.415434	0.79032	0.974661
37.2577	33.2439	0.00134627	0.681568	0.891425	0.98721
25.2371	14.0969	-2.65269e-06	0.599836	0.858229	0.982684
30.2597	23.2795	5.7762e-10	0.43473	0.796061	0.975264
36.2397	11.4524	0.208567	0.857695	0.948521	0.993698
1.17138	27.6935	0.937958	0.998186	0.999587	0.999956
0.978987	28.2108	0.931428	0.998079	0.999564	0.999954
1.59611	27.1428	0.9228	0.997594	0.999447	0.999941
0.703466	28.7703	0.946683	0.998555	0.999674	0.999965
2.31305	26.379	0.919287	0.997107	0.999326	0.999928
0.57101	29.5197	0.955918	0.998846	0.999741	0.999973
2.82794	26.1808	0.871608	0.994928	0.998805	0.999871
3.13267	25.7507	0.905065	0.995893	0.99902	0.999894
0.703153	30.3818	0.968622	0.999157	0.999811	0.99998
3.69966	25.6229	0.823216	0.991441	0.997929	0.999774
4.27079	25.1671	0.799874	0.988914	0.997261	0.999699
1.11343	30.6538	0.952074	0.998669	0.999702	0.999969
4.84652	24.5945	0.794755	0.986909	0.996677	0.99963
5.31827	24.0114	0.805507	0.98598	0.996342	0.999589
1.55333	30.9319	0.947362	0.998457	0.999655	0.999964
5.47948	23.4072	0.880664	0.990584	0.997482	0.999714
2.15168	31.0203	0.905128	0.996973	0.999324	0.999929
5.86033	22.8815	0.867285	0.988527	0.996845	0.999639
2.71774	31.2761	0.890767	0.996121	0.999137	0.99991
6.02211	22.4245	0.89095	0.990027	0.997208	0.999678
3.18826	31.4963	0.869801	0.994885	0.998867	0.999882
6.30335	22.0414	0.863052	0.986796	0.996235	0.999564
3.71352	31.7417	0.825077	0.992302	0.998306	0.999824
6.55112	21.4729	0.85537	0.98529	0.995718	0.999501
4.26404	32.1439	0.792967	0.989865	0.997788	0.999771
4.70386	32.6606	0.800784	0.989347	0.997698	0.999763
6.7582	20.8459	0.856127	0.984708	0.995462	0.999468
4.86649	33.23	0.877055	0.993044	0.998511	0.999848
6.95549	20.253	0.843956	0.982859	0.99483	0.999391
5.37529	33.6718	0.832864	0.989963	0.997873	0.999784
6.8984	19.7673	0.891107	0.987902	0.996317	0.999565
5.65935	34.2014	0.851765	0.990814	0.998071	0.999806
7.1484	19.2723	0.849924	0.983064	0.994788	0.999382
5.87946	34.6875	0.856026	0.990988	0.998123	0.999812
7.12785	18.6083	0.8886	0.987398	0.996082	0.999534
6.06793	35.2101	0.842029	0.990188	0.997971	0.999799
7.34356	18.0257	0.866149	0.984687	0.9952	0.999428
6.06223	35.7636	0.862366	0.991643	0.99828	0.99983
7.29954	17.5279	0.906269	0.989292	0.996626	0.999597
5.81375	36.1663	0.925524	0.995595	0.999096	0.999911
7.55981	16.9793	0.881017	0.98635	0.995669	0.999482
5.57619	36.6486	0.966515	0.998078	0.999607	0.999961
7.81024	16.3636	0.867831	0.98475	0.99513	0.999417
7.91088	15.8405	0.894656	0.987815	0.99609	0.999531
6.0979	36.998	0.896954	0.994042	0.998781	0.99988
6.38479	37.5278	0.896178	0.994036	0.998781	0.999881
8.18973	15.3529	0.866451	0.984576	0.995027	0.999403
6.76671	38.0285	0.891126	0.993706	0.998713	0.999874
8.4133	14.806	0.863435	0.984276	0.994909	0.999388
7.23773	38.4594	0.853954	0.991567	0.998274	0.999832
8.54274	14.0808	0.889111	0.987427	0.995907	0.999507
7.59918	39.0478	0.876865	0.992785	0.99852	0.999856
7.96266	39.5372	0.879959	0.993003	0.998561	0.99986
8.79941	13.3476	0.875969	0.986338	0.995533	0.999462
8.42612	40.0424	0.869678	0.992255	0.998399	0.999844
8.99133	12.5285	0.88948	0.988181	0.996121	0.999532
8.78384	40.5319	0.880504	0.992909	0.998528	0.999857
9.21771	11.8588	0.896398	0.98913	0.996424	0.999568
9.25569	41.0871	0.887748	0.99322	0.998584	0.999862
9.58671	41.6592	0.92373	0.995339	0.999021	0.999904
9.36864	11.3495	0.917331	0.991388	0.997161	0.999657
10.2743	42.4195	0.963948	0.997743	0.999523	0.999953
9.81024	11.0458	0.870355	0.986409	0.995512	0.999458
9.9666	10.5228	0.913895	0.990976	0.997014	0.999639
10.7531	42.1566	0.898294	0.99342	0.998603	0.999863
10.516	10.2007	0.862147	0.985356	0.995145	0.999413
11.4515	42.1139	0.851908	0.989798	0.997815	0.999785
10.9942	9.63561	0.884056	0.987549	0.995862	0.999499
12.0877	42.336	0.864839	0.990084	0.99785	0.999788
11.4376	9.27553	0.886523	0.987479	0.995829	0.999495
12.7507	42.5465	0.862121	0.989178	0.997619	0.999764
11.8714	8.95961	0.884209	0.987029	0.995671	0.999476
13.1753	42.8424	0.891688	0.991166	0.998035	0.999804
12.3269	8.52056	0.909946	0.989604	0.996521	0.999578
13.6297	42.9639	0.861588	0.988372	0.997387	0.999739
12.8443	8.37197	0.865806	0.984137	0.994681	0.999355
14.1056	43.1826	0.85509	0.987488	0.997158	0.999715
13.3462	7.94593	0.885319	0.986087	0.995321	0.999432
14.5928	43.6041	0.890211	0.990289	0.997762	0.999774
13.9449	7.80407	0.803541	0.975778	0.991836	0.999008
14.5379	7.31234	0.788202	0.974013	0.991218	0.998933
15.2088	44.0148	0.894985	0.990596	0.997797	0.999776
15.0848	6.71184	0.801005	0.9762	0.991937	0.999019
15.5579	6.15968	0.809782	0.978167	0.99259	0.999098
15.8248	44.4255	0.897392	0.9907	0.997791	0.999775
15.7396	5.55771	0.882315	0.98725	0.995667	0.999473
16.4161	44.839	0.906994	0.991467	0.997946	0.999789
16.1503	4.94169	0.886136	0.988677	0.996146	0.999531
16.8906	45.0294	0.889879	0.989833	0.997532	0.999746
16.5657	4.44143	0.858493	0.987221	0.995647	0.99947
17.2848	45.3101	0.915014	0.992066	0.998059	0.9998
16.7001	3.93025	0.896482	0.991328	0.997044	0.99964
17.8015	45.3798	0.879372	0.98857	0.997181	0.999708
17.023	3.41494	0.871143	0.990288	0.996688	0.999596
18.399	45.5946	0.886688	0.988951	0.997245	0.999714
17.2442	2.79184	0.883889	0.992049	0.997288	0.999669
19.1223	45.3987	0.797956	0.979409	0.994807	0.999458
17.4435	2.14257	0.906944	0.994164	0.998009	0.999757
20.0352	45.3975	0.768754	0.97505	0.993601	0.999328
20.9241	45.5157	0.766636	0.973558	0.993087	0.999269
17.6238	1.50165	0.937939	0.996349	0.998754	0.999848
21.5908	45.9592	0.826641	0.980305	0.994757	0.999442
18.1032	0.980186	0.944212	0.996857	0.998927	0.999869
22.2221	46.2363	0.789921	0.976467	0.993658	0.999321
22.7313	46.7219	0.814066	0.979934	0.994543	0.999414
18.5661	0.694856	0.949393	0.997174	0.999035	0.999882
23.0384	47.292	0.895465	0.989145	0.997031	0.999681
19.0635	0.742411	0.917359	0.99536	0.998415	0.999807
23.5114	47.4905	0.87656	0.987534	0.996571	0.99963
19.6206	0.53357	0.930492	0.996076	0.998659	0.999836
23.8812	47.7859	0.90437	0.990593	0.9974	0.999719
20.2026	0.565042	0.918001	0.995302	0.998393	0.999804
24.3807	47.8729	0.864212	0.987003	0.996392	0.99961
20.8299	0.854441	0.860187	0.991581	0.997118	0.999648
21.436	0.762237	0.89003	0.993163	0.997658	0.999714
24.8591	48.0998	0.867978	0.987883	0.996618	0.999633
22.076	0.889753	0.879128	0.992177	0.997317	0.999672
25.5128	48.5462	0.882453	0.990002	0.997191	0.999695
22.8357	0.972673	0.902226	0.993346	0.997715	0.999721
26.0583	48.7836	0.84945	0.988017	0.996618	0.999632
23.3592	1.10905	0.91576	0.993975	0.997928	0.999747
26.5845	49.329	0.888449	0.991899	0.997705	0.99975
23.7486	1.3769	0.893674	0.99206	0.997267	0.999666
26.9754	49.6656	0.908075	0.993727	0.998218	0.999806
27.3102	49.9674	0.926139	0.995185	0.99863	0.99985
24.2186	1.50548	0.917094	0.99348	0.997753	0.999726
27.8668	50.025	0.888299	0.993062	0.998021	0.999784
24.6275	1.7764	0.904365	0.99216	0.997295	0.99967
28.6452	49.9395	0.82989	0.989809	0.997084	0.999681
25.2436	2.18708	0.895054	0.990545	0.99673	0.9996
29.4128	50.0431	0.834147	0.99064	0.997312	0.999706
30.0014	50.3475	0.889047	0.994267	0.99835	0.999819
25.7397	2.59007	0.867244	0.98723	0.995573	0.999459
30.4914	50.573	0.904665	0.99545	0.998688	0.999856
26.2347	2.73432	0.899253	0.989843	0.996472	0.999569
31.0215	50.8856	0.923138	0.996686	0.999043	0.999895
26.5973	3.01404	0.873252	0.986683	0.995367	0.999434
31.3302	51.4139	0.967463	0.998717	0.99963	0.999959
27.0598	3.15499	0.898472	0.988929	0.996141	0.999528
32.1605	51.2331	0.93948	0.997735	0.999345	0.999928
27.4204	3.4598	0.865023	0.984776	0.994684	0.99935
33.0427	51.1596	0.953236	0.998361	0.999526	0.999948
33.885	51.1367	0.98125	0.999376	0.99982	0.99998
27.8793	3.63725	0.879702	0.986054	0.995121	0.999403
28.3199	3.74088	0.909231	0.989223	0.996223	0.999538
34.1263	50.4281	0.980315	0.999311	0.999801	0.999978
28.6938	4.03076	0.87686	0.985064	0.994756	0.999358
29.2467	4.29474	0.86464	0.983236	0.9941	0.999278
33.8199	49.7639	0.959769	0.998442	0.999549	0.99995
29.8694	4.54226	0.861074	0.982544	0.993843	0.999246
33.6221	49.1546	0.954389	0.997966	0.99941	0.999935
30.4556	4.6404	0.894922	0.986657	0.995284	0.999423
33.2292	48.7118	0.908165	0.995258	0.99862	0.999848
30.9249	4.89392	0.886759	0.985478	0.994859	0.99937
32.7365	48.023	0.792968	0.986244	0.995976	0.999556
33.1352	46.5932	0.711675	0.971819	0.991607	0.999067
31.4373	5.06485	0.912661	0.988628	0.995968	0.999506
34.2147	45.8229	0.657782	0.963635	0.988975	0.998765
34.96	46.0015	0.762939	0.976011	0.992675	0.999177
31.9041	5.49537	0.886608	0.984907	0.994638	0.999343
36.2041	46.4981	0.879011	0.989434	0.996744	0.999633
33.8988	10.0126	0.267012	0.86354	0.950889	0.993985
32.3649	6.2001	0.816196	0.974338	0.990863	0.998881
36.8138	47.8075	0.99075	0.999272	0.999775	0.999975
33.017	6.8588	0.797049	0.970155	0.989342	0.998694
33.6382	7.34543	0.80822	0.970611	0.989478	0.998711
34.2786	7.52597	0.883809	0.981926	0.993517	0.999206
34.8946	7.93665	0.884157	0.981569	0.993373	0.999188
35.4316	8.39878	0.841988	0.9749	0.990957	0.998892
37.4369	47.2818	0.978219	0.998262	0.999463	0.999939
36.0159	8.60836	0.85539	0.977485	0.991877	0.999005
37.6046	46.7988	0.955603	0.996405	0.998889	0.999875
36.7162	8.88696	0.848952	0.977248	0.99178	0.998993
37.8316	46.3131	0.937747	0.994862	0.998409	0.99982
37.4426	8.9542	0.889774	0.984137	0.994263	0.999297
38.0966	45.8622	0.934957	0.994472	0.998285	0.999806
38.0751	9.22722	0.869675	0.982016	0.993491	0.999203
38.1753	45.2692	0.893991	0.990596	0.997074	0.999669
38.8304	9.41227	0.883737	0.984795	0.994493	0.999326
38.3941	44.6388	0.87729	0.988491	0.996404	0.999592
39.4787	9.66308	0.878115	0.984609	0.994424	0.999317
38.6143	44.0284	0.864376	0.986399	0.995729	0.999515
40.0079	9.73017	0.91763	0.989877	0.996331	0.999551
38.8655	43.4541	0.861927	0.9852	0.995326	0.999467
40.3731	9.92395	0.915025	0.989728	0.996277	0.999544
39.1433	43.0663	0.886345	0.987217	0.995944	0.999537
40.7299	10.2868	0.880258	0.985794	0.994851	0.99937
39.316	42.5954	0.861696	0.983726	0.994811	0.999406
41.17	10.7975	0.839674	0.981148	0.993166	0.999164
39.7026	42.0816	0.881142	0.985335	0.995295	0.99946
41.7041	11.1946	0.848565	0.98245	0.993638	0.999222
42.2338	11.3272	0.913413	0.990153	0.99643	0.999563
40.1253	41.4701	0.888953	0.985528	0.995321	0.999461
42.5295	11.7744	0.866198	0.984943	0.994542	0.999333
40.524	40.8495	0.882486	0.984192	0.99485	0.999405
43.0138	12.0976	0.881533	0.986963	0.995274	0.999422
40.7854	40.2434	0.837143	0.977508	0.992627	0.999146
43.5062	12.5645	0.879094	0.986767	0.995204	0.999414
41.3267	39.7197	0.86973	0.981875	0.99402	0.999306
43.9544	13.0724	0.881718	0.987241	0.995377	0.999435
41.6876	39.2296	0.86649	0.981158	0.993747	0.999272
44.4027	13.5326	0.908868	0.99014	0.996428	0.999564
42.0719	38.632	0.84526	0.978242	0.992737	0.999152
44.6004	14.0451	0.882834	0.987273	0.99539	0.999437
42.6095	38.1917	0.901005	0.985989	0.995298	0.99945
44.9057	14.4209	0.907772	0.989909	0.996346	0.999554
42.7879	37.6809	0.854112	0.979307	0.993028	0.999183
43.1937	37.2378	0.871332	0.981918	0.993882	0.999282
45.0711	14.9105	0.883683	0.987214	0.995371	0.999435
43.5498	36.6322	0.840894	0.977805	0.992452	0.999112
45.4445	15.4009	0.90754	0.989748	0.99629	0.999548
44.1816	36.1439	0.892734	0.985369	0.995001	0.99941
45.5987	15.9599	0.885089	0.987142	0.995349	0.999433
44.4214	35.5967	0.853616	0.980319	0.993252	0.999203
44.832	35.1695	0.874362	0.983425	0.994301	0.999326
45.8727	16.5638	0.90412	0.989005	0.996025	0.999516
45.2733	34.7029	0.902056	0.98736	0.995639	0.999483
45.8757	17.333	0.856541	0.983001	0.993859	0.999252
45.4485	34.1934	0.864963	0.982916	0.994092	0.999299
45.8256	18.1752	0.809444	0.9763	0.991445	0.998959
45.8622	19.0287	0.798483	0.973782	0.990547	0.998851
45.8754	33.6763	0.885753	0.98605	0.99516	0.999425
45.9399	19.7832	0.796933	0.972673	0.99016	0.998805
46.2138	20.4263	0.840372	0.978422	0.992241	0.999059
46.0359	33.1149	0.814317	0.978155	0.992401	0.999096
46.4813	32.5669	0.801396	0.978043	0.992342	0.999087
46.4275	21.0374	0.838461	0.978372	0.992235	0.999059
47.0092	32.1144	0.82187	0.981593	0.993566	0.999232
47.5992	31.893	0.890606	0.98949	0.996321	0.999561
46.8958	21.5406	0.900636	0.987147	0.995393	0.999442
48.2689	31.6234	0.936429	0.994283	0.997996	0.999761
47.0946	22.0233	0.888165	0.985938	0.994965	0.999391
47.2927	22.5238	0.876826	0.984863	0.994586	0.999346
48.53	31.0905	0.916295	0.992687	0.997435	0.999693
47.6592	23.0631	0.902031	0.988306	0.995823	0.999496
48.7841	30.4274	0.905868	0.991922	0.997164	0.999661
47.7777	23.7687	0.87358	0.985279	0.994749	0.999366
48.6519	29.5007	0.850071	0.986971	0.995419	0.999451
48.6149	28.3757	0.856397	0.987031	0.995431	0.999452
48.151	24.2792	0.932073	0.992188	0.997216	0.999664
48.9467	27.6293	0.961101	0.996423	0.998739	0.999849
48.1839	24.7586	0.936602	0.992727	0.99741	0.999688
48.412	27.488	0.899554	0.990312	0.996581	0.99959
47.9073	25.1856	0.89345	0.98772	0.995631	0.999474
47.9383	27.2168	0.839311	0.983434	0.994148	0.999298
47.7351	26.7455	0.848434	0.983466	0.994149	0.999297
47.6899	25.7634	0.858424	0.983635	0.994188	0.9993
47.6043	26.2838	0.84267	0.982061	0.99364	0.999235
12.5707	29.8666	0.000121547	0.873282	0.971442	0.997018
12.3461	29.2886	0.000135588	0.87311	0.970666	0.996891
12.4036	28.7917	0.000105134	0.871573	0.969647	0.996745
12.7514	30.4831	0.000155033	0.872707	0.971917	0.997107
12.1307	28.1745	0.000213398	0.86933	0.968103	0.996525
13.2136	31.0201	0.000108636	0.87014	0.97181	0.997132
12.0758	27.2715	0.000544633	0.8629	0.964831	0.996085
12.3889	26.6768	0.000725763	0.855587	0.961642	0.995671
13.6242	31.6361	5.34258e-05	0.866451	0.97132	0.997113
12.3632	26.1398	0.00106692	0.849364	0.958906	0.995317
13.8426	32.1354	5.53645e-05	0.863427	0.970778	0.997076
12.5847	25.6149	0.00110093	0.839822	0.955001	0.99482
14.2137	32.5205	2.66401e-05	0.859166	0.969858	0.996995
14.6915	32.8034	8.03653e-07	0.854013	0.968638	0.996879
12.8632	25.2178	0.00103024	0.830138	0.951146	0.994332
15.1134	33.1028	-4.37354e-06	0.849062	0.967376	0.996754
13.0093	24.7619	0.00104105	0.820048	0.947143	0.993828
15.5106	33.3983	-8.53953e-06	0.843849	0.965987	0.996613
13.3081	24.3806	0.000940354	0.808019	0.942475	0.993243
16.0169	33.5754	-8.33755e-06	0.838063	0.964378	0.996445
13.482	23.8362	0.000911791	0.792799	0.936581	0.992505
16.4906	34.0135	-4.94527e-06	0.831146	0.962347	0.996228
13.9887	23.3259	0.000560567	0.768568	0.927394	0.991363
14.5684	23.0925	0.000235314	0.746082	0.918958	0.990318
16.9897	34.1477	-3.83406e-06	0.824658	0.960389	0.996016
15.0356	22.6521	9.11318e-05	0.723028	0.910271	0.989242
17.3781	34.461	-6.06079e-07	0.818599	0.958483	0.995806
15.5485	22.4452	2.77715e-05	0.701582	0.90221	0.988245
17.9352	34.6963	-1.03453e-06	0.810592	0.955903	0.995519
16.1247	22.1631	3.34968e-06	0.676702	0.892816	0.987083
18.4596	34.7992	-2.88905e-06	0.803368	0.953513	0.99525
16.8741	22.0075	-2.61222e-06	0.646027	0.881193	0.985647
18.9522	35.0973	-4.04007e-06	0.795582	0.950847	0.994946
17.5592	21.7149	-1.2653e-06	0.61646	0.869885	0.98425
19.5968	35.311	-6.99425e-06	0.785416	0.947303	0.994538
18.3887	21.6503	-1.41587e-07	0.583212	0.857087	0.982669
19.2336	21.7541	4.48935e-08	0.55107	0.844597	0.981127
20.2418	35.5099	-8.29315e-06	0.774529	0.943407	0.994085
19.8155	22.0537	1.68849e-08	0.529839	0.836286	0.980102
20.8318	35.6554	-8.07138e-06	0.763605	0.939418	0.993617
20.3483	22.0061	4.08896e-09	0.513737	0.829919	0.979316
21.8596	35.6601	-5.81313e-06	0.74349	0.931979	0.992739
20.8977	22.2463	-7.28978e-10	0.495727	0.822765	0.978436
22.4871	35.8685	-5.00606e-06	0.730677	0.927045	0.992148
21.6401	22.2869	-5.22509e-10	0.475825	0.814784	0.977454
23.1242	35.6586	-2.94427e-06	0.715835	0.921375	0.991468
22.1919	22.6843	-2.38431e-11	0.459675	0.808269	0.976656
31.7149	11.1308	0.0483439	0.770654	0.917683	0.989921
24.7141	35.5783	-5.19187e-07	0.68008	0.907122	0.989731
22.7197	22.8062	4.083e-11	0.448109	0.803567	0.976081
25.3612	35.3242	-4.60964e-08	0.662885	0.900105	0.988867
23.28	23.0335	1.18849e-11	0.436516	0.798829	0.975505
25.8846	35.0734	5.14543e-08	0.647914	0.893891	0.988096
23.6666	23.3462	1.81903e-13	0.428262	0.795452	0.975097
26.5289	34.6219	4.79596e-08	0.626144	0.884756	0.986955
24.1591	23.4765	-2.59288e-12	0.420961	0.792443	0.974736
27.1248	34.3484	2.06815e-08	0.608251	0.877092	0.98599
24.6545	23.8913	1.15576e-13	0.413191	0.789259	0.97436
27.6132	33.846	-1.07747e-10	0.587578	0.868188	0.984864
27.8391	33.2744	-4.03475e-09	0.56992	0.860546	0.983894
25.2705	24.302	5.89175e-13	0.406606	0.786578	0.974052
28.2718	32.7861	-3.26509e-09	0.551772	0.85256	0.982872
25.9381	24.517	-1.39579e-12	0.403244	0.785217	0.973908
26.6653	25.0026	-4.23509e-13	0.401754	0.784713	0.973884
28.4962	32.3022	-1.82501e-09	0.536707	0.845902	0.982017
27.3354	25.6985	2.70526e-12	0.404192	0.785952	0.974087
27.8099	26.4287	1.79623e-12	0.41012	0.78873	0.974484
28.7709	31.7248	-9.82625e-10	0.519499	0.838225	0.981026
28.0557	27.0149	-3.26497e-12	0.416804	0.791832	0.974912
29.0706	30.9944	-5.59425e-10	0.499505	0.829234	0.979858
28.2057	27.471	-7.12201e-12	0.422987	0.794675	0.975299
29.1572	30.0783	-1.55621e-11	0.477232	0.819225	0.978552
29.0655	29.1745	1.50411e-10	0.457518	0.810316	0.977381
28.4814	27.8571	-3.52951e-12	0.430018	0.79787	0.975729
28.7272	28.4471	3.9411e-11	0.441267	0.802988	0.976412
2.16945	26.886	0.861026	0.995277	0.998907	0.999883
1.08568	29.8774	0.899004	0.997267	0.999387	0.999935
10.2817	41.6923	0.841737	0.990093	0.99791	0.999796
32.4794	47.0467	0.614931	0.967239	0.99034	0.99893
33.3995	45.8155	0.546792	0.951231	0.985345	0.998364
35.648	45.7228	0.700085	0.971093	0.991118	0.999
21.3227	36.053	-9.18791e-06	0.754663	0.936017	0.993214
21.958	12.7271	-7.10493e-06	0.663628	0.882857	0.985715
1.72525	28.0223	0.814214	0.994406	0.998725	0.999864
1.35933	28.9794	0.837778	0.995468	0.998977	0.999892
2.82009	26.8147	0.758743	0.990992	0.997897	0.999774
26.9635	14.9251	-3.53406e-06	0.575648	0.848447	0.981481
39.2468	25.3966	0.000109892	0.661891	0.879328	0.985462
4.40477	26.0177	0.597458	0.979101	0.994926	0.999446
5.0601	25.4498	0.570821	0.973998	0.993523	0.999285
5.71404	24.6874	0.574797	0.969702	0.992187	0.999126
5.5225	32.7953	0.624208	0.978023	0.995292	0.999519
1.7856	30.3164	0.843642	0.995366	0.998961	0.999891
2.55778	30.4727	0.754317	0.991828	0.998172	0.999808
6.60508	22.8204	0.664155	0.968982	0.991343	0.999004
3.2687	30.7074	0.680614	0.987951	0.997315	0.999718
3.91937	31.0029	0.621539	0.9838	0.996409	0.999625
7.05483	22.1041	0.634172	0.963069	0.989382	0.998766
4.5381	31.429	0.584387	0.979919	0.995585	0.999541
7.37708	21.3491	0.624222	0.959621	0.9881	0.998607
5.09273	32.014	0.579385	0.977359	0.995079	0.999492
43.58	35.7523	0.678808	0.955158	0.98468	0.998193
7.52377	20.5735	0.650743	0.961078	0.988302	0.998622
23.5248	15.1117	2.25355e-07	0.577428	0.851065	0.981828
6.08794	33.5259	0.611839	0.975631	0.99485	0.999479
6.42435	34.1698	0.61534	0.975281	0.994828	0.999481
7.87593	19.1058	0.64986	0.959248	0.987377	0.998501
6.5482	34.8426	0.656276	0.978076	0.995451	0.999547
7.77227	18.3735	0.725349	0.968079	0.990019	0.998812
6.63967	35.5967	0.687424	0.980557	0.995995	0.999604
7.9894	17.6885	0.712321	0.966433	0.989409	0.998736
6.37114	36.389	0.799237	0.98811	0.997563	0.99976
8.38796	16.9351	0.664683	0.9602	0.987323	0.998483
8.60633	16.0719	0.682248	0.962376	0.987919	0.998551
7.25765	37.5785	0.715118	0.983162	0.996555	0.999663
8.99618	15.2601	0.654078	0.958846	0.986686	0.9984
8.21553	38.649	0.667002	0.979916	0.995874	0.999598
9.0676	39.5364	0.635825	0.977725	0.995391	0.999551
9.77933	12.5024	0.699286	0.967074	0.989177	0.998694
9.71844	40.3715	0.668416	0.979328	0.995686	0.999579
10.0723	11.7286	0.720987	0.970066	0.99013	0.998808
9.87793	41.0973	0.780564	0.986378	0.997143	0.999721
11.2199	10.5444	0.672859	0.963858	0.988002	0.998548
11.1094	41.4688	0.712105	0.980643	0.995882	0.999596
11.8716	9.80991	0.699378	0.966085	0.988701	0.998632
13.4716	42.1775	0.663493	0.971962	0.993763	0.999379
12.7461	9.18267	0.689374	0.963254	0.987703	0.998509
13.7006	8.63851	0.651294	0.956696	0.985443	0.998233
14.6596	8.20634	0.575312	0.945514	0.981611	0.997766
15.3985	7.51912	0.568616	0.945596	0.981578	0.99776
15.9147	6.84374	0.590807	0.950581	0.98323	0.99796
16.3133	6.12607	0.63194	0.958604	0.985928	0.998287
16.761	44.2272	0.713289	0.973212	0.993553	0.999339
17.5156	44.6906	0.734413	0.974708	0.993813	0.999362
41.8579	28.0441	0.00764782	0.766171	0.917454	0.990107
25.7819	13.4988	-6.28043e-06	0.619108	0.864954	0.983499
35.3677	32.1187	3.83072e-06	0.606866	0.865362	0.984109
17.8222	3.48535	0.6686	0.975139	0.991518	0.998966
30.5303	22.5079	-8.8531e-10	0.444614	0.799355	0.975637
18.1182	2.67336	0.716881	0.981157	0.993569	0.999216
19.5375	44.598	0.56525	0.953122	0.988117	0.998757
20.5826	44.6751	0.53083	0.946063	0.98604	0.998529
18.2124	1.82821	0.818888	0.989129	0.996289	0.999547
22.2812	45.4296	0.563407	0.948773	0.98626	0.998532
18.793	1.31656	0.83287	0.99037	0.996712	0.999599
22.9902	45.9488	0.581397	0.952649	0.987136	0.998619
23.59	46.6335	0.647698	0.962564	0.989732	0.998894
19.6802	1.18716	0.797654	0.988273	0.995992	0.999511
24.1879	47.1899	0.702486	0.970086	0.991728	0.999106
25.0052	47.2969	0.618026	0.962997	0.989684	0.998882
21.3365	1.53649	0.698155	0.980558	0.993338	0.999187
25.4053	47.9825	0.745477	0.977258	0.993626	0.999308
26.1191	48.0954	0.66581	0.971689	0.992021	0.999132
23.09	1.82342	0.720838	0.979508	0.992954	0.99914
26.8226	48.5175	0.664408	0.974128	0.99267	0.999201
27.3955	49.2154	0.751785	0.982991	0.995162	0.999472
23.9719	2.18869	0.722547	0.977445	0.992224	0.99905
28.2728	49.1218	0.648349	0.976968	0.99342	0.999281
29.194	49.1967	0.61906	0.976546	0.993269	0.999263
29.9403	49.4758	0.668777	0.981242	0.994599	0.999408
30.5831	49.8274	0.740081	0.986634	0.996144	0.999577
25.8311	3.33232	0.687153	0.967924	0.988862	0.998639
31.1972	50.1762	0.801146	0.99079	0.997339	0.999708
31.71	50.6695	0.874047	0.994816	0.998502	0.999836
26.6815	3.78081	0.68227	0.96466	0.987685	0.998494
32.5691	50.4689	0.881261	0.995369	0.99866	0.999853
33.4032	50.4114	0.934025	0.997593	0.999303	0.999923
28.071	4.29759	0.724599	0.966695	0.988326	0.998572
28.6005	4.80631	0.651803	0.956102	0.984572	0.998112
29.3076	5.13521	0.64645	0.954354	0.983913	0.998031
32.9696	49.546	0.865071	0.994137	0.9983	0.999813
30.2022	5.41082	0.677986	0.957896	0.985115	0.998178
31.0492	5.68888	0.720591	0.962717	0.98678	0.998381
34.8642	45.0888	0.497914	0.945975	0.983465	0.99814
31.4958	6.4195	0.629697	0.948028	0.981526	0.997737
37.0108	46.3601	0.870956	0.989155	0.996648	0.999622
32.094	7.1204	0.580502	0.937704	0.977792	0.99728
32.9198	7.73966	0.586636	0.935365	0.976881	0.997168
33.6991	8.13414	0.627396	0.940227	0.978562	0.997374
35.3388	9.1211	0.623362	0.938678	0.977895	0.997292
36.1938	9.50983	0.611371	0.938648	0.977842	0.997286
37.2564	9.69563	0.661552	0.950294	0.98202	0.997798
37.4062	45.6091	0.804756	0.982962	0.994717	0.999403
37.5465	44.7562	0.712396	0.973044	0.991606	0.999049
38.9487	10.3522	0.6459	0.95297	0.982962	0.997914
37.7476	44.0368	0.654895	0.965305	0.98914	0.998767
39.8621	10.4285	0.7308	0.966475	0.98785	0.998513
38.0603	43.3559	0.632889	0.960316	0.9875	0.998577
38.5497	42.6999	0.659325	0.960648	0.987512	0.998574
40.3656	11.1177	0.634946	0.954896	0.98365	0.998
38.9644	41.8775	0.641328	0.955034	0.9856	0.99835
41.0471	11.6247	0.631623	0.955505	0.983869	0.998027
41.8127	11.8548	0.715436	0.966896	0.987998	0.998532
42.2466	12.4943	0.652645	0.959888	0.985459	0.998223
40.0399	40.3006	0.65221	0.951702	0.984245	0.99818
42.9542	13.1187	0.663138	0.962026	0.986237	0.998318
40.4481	39.5358	0.616537	0.944999	0.981904	0.997902
41.0496	38.8033	0.625195	0.945705	0.981986	0.997903
44.2701	14.7906	0.693817	0.96555	0.987525	0.998478
42.1064	37.7713	0.697701	0.956298	0.98533	0.998284
42.4442	37.0791	0.655957	0.950095	0.983149	0.998023
44.7223	15.7489	0.68648	0.964204	0.987047	0.998421
16.3055	9.4137	0.161872	0.86616	0.954631	0.994485
45.0614	16.7633	0.677173	0.961863	0.986212	0.99832
44.0902	34.9605	0.658812	0.953267	0.983947	0.998102
44.6932	34.2535	0.679137	0.957623	0.985374	0.998266
45.006	17.824	0.597462	0.949229	0.981661	0.997768
32.8031	41.4064	0.018246	0.806056	0.940161	0.993244
45.0181	18.6507	0.563254	0.94212	0.979115	0.99746
45.1209	19.5123	0.550777	0.937973	0.977647	0.997285
34.3023	36.3403	0.000568247	0.683512	0.896333	0.987997
45.4135	20.2769	0.588058	0.942384	0.979268	0.997484
45.702	21.0922	0.602452	0.944731	0.980148	0.997594
45.6514	32.4753	0.58985	0.950899	0.982899	0.997963
46.2931	31.841	0.614938	0.957645	0.985204	0.998235
46.9621	31.383	0.673179	0.967016	0.988454	0.998621
47.725	31.0984	0.774732	0.97908	0.992667	0.999124
46.2677	21.8907	0.673227	0.956799	0.984515	0.998126
46.5597	22.5627	0.677191	0.958693	0.985218	0.998213
47.973	30.2494	0.737604	0.976484	0.991744	0.999012
47.6027	24.5398	0.802757	0.976943	0.991787	0.99901
47.0665	25.1079	0.661798	0.95965	0.985645	0.99827
47.2621	27.3523	0.631635	0.960097	0.985898	0.998307
47.0138	26.6423	0.61681	0.955717	0.984315	0.998115
46.9573	25.904	0.626236	0.955372	0.984156	0.998093
11.8404	29.6632	0.000447347	0.876239	0.97176	0.997027
12.0004	30.5664	0.000617221	0.876668	0.972713	0.997181
11.7917	26.4976	0.00163629	0.858142	0.962275	0.99574
13.1215	32.1713	0.000318897	0.868627	0.971901	0.99718
11.8541	25.6986	0.00269615	0.8494	0.95842	0.995241
13.568	32.7427	0.000195635	0.864177	0.971018	0.997109
12.2243	24.8905	0.00262566	0.834078	0.952275	0.994462
14.0876	33.2233	0.000103364	0.858649	0.969753	0.996992
14.7318	33.6356	3.55428e-05	0.851444	0.967957	0.996816
15.6455	34.2045	1.54793e-05	0.840405	0.964949	0.996505
12.6891	24.0036	0.00243407	0.813251	0.944116	0.993437
13.2658	23.1054	0.00182195	0.785803	0.933594	0.992124
16.5649	34.7536	2.70561e-05	0.828657	0.96146	0.99613
14.1427	22.5308	0.000522308	0.751219	0.920684	0.990526
14.8562	21.9866	0.000178533	0.721044	0.909345	0.989122
17.3328	35.2229	5.27813e-05	0.818276	0.958154	0.995765
15.5554	21.5766	4.41253e-05	0.692941	0.898776	0.987815
18.1816	35.4819	2.52481e-05	0.806416	0.954307	0.995334
17.0824	21.261	-2.54727e-06	0.633919	0.876476	0.985061
18.9386	35.9067	2.96445e-05	0.795847	0.950617	0.994912
17.9283	20.8436	-8.81473e-07	0.602221	0.864295	0.983554
19.7314	36.1738	1.03115e-05	0.783809	0.946371	0.994421
19.0127	21.0061	7.39759e-08	0.562856	0.849105	0.98168
19.9662	21.3718	1.99539e-08	0.529891	0.836247	0.980094
20.5542	36.2666	-4.45509e-06	0.769987	0.941455	0.993849
22.035	36.4132	-6.58815e-06	0.742529	0.931296	0.992649
22.9254	36.4299	-6.81959e-06	0.725008	0.924612	0.99185
22.4868	22.0494	6.27132e-11	0.459821	0.808248	0.97665
25.3224	36.2173	-1.3875e-06	0.675603	0.904889	0.989446
23.321	22.2733	4.13708e-11	0.442881	0.801325	0.975805
26.0121	35.7921	-2.65491e-07	0.656096	0.896983	0.988472
24.0869	22.7438	-1.56202e-11	0.427649	0.795099	0.975052
26.4287	35.1675	5.56941e-08	0.637714	0.88951	0.987547
27.1687	35.0572	6.95207e-08	0.622542	0.882918	0.986717
27.8757	34.5332	1.98022e-08	0.600246	0.873338	0.985508
28.3999	33.6841	-5.68568e-09	0.57309	0.861673	0.98403
25.8475	23.7754	-7.99997e-12	0.406987	0.786601	0.974055
28.9326	32.9995	-3.86333e-09	0.551549	0.852146	0.98281
26.7268	24.0953	-1.43725e-11	0.404367	0.785494	0.973949
27.6562	24.6556	-1.23905e-11	0.405172	0.785899	0.974042
29.3131	32.3319	-2.49223e-09	0.53273	0.843752	0.981728
28.1721	25.5498	-1.86739e-12	0.408645	0.78768	0.974317
28.5634	26.3232	-4.21163e-12	0.415008	0.790685	0.974741
29.6556	31.5655	-2.21386e-09	0.513654	0.835169	0.980616
28.843	27.1115	-7.43127e-12	0.4237	0.794752	0.975299
29.9025	30.6376	-1.90597e-09	0.492744	0.825731	0.979386
29.6054	28.6159	1.44222e-10	0.450641	0.806866	0.976913
29.2821	27.8276	4.21159e-11	0.435855	0.80021	0.97603
2.42713	27.6002	0.720566	0.990747	0.997872	0.999773
7.49906	19.837	0.710684	0.967211	0.989995	0.998817
6.9131	36.8944	0.711476	0.982852	0.996489	0.999656
9.21084	14.2663	0.685503	0.963643	0.988159	0.998575
8.10269	37.8467	0.568723	0.973566	0.994579	0.999471
9.52556	13.3114	0.685402	0.964624	0.988416	0.998603
11.9324	41.5417	0.655381	0.974904	0.994595	0.999468
12.7102	41.7475	0.634816	0.971338	0.993735	0.99938
14.279	42.4658	0.63693	0.967996	0.992749	0.999273
15.0483	43.022	0.668756	0.97005	0.99308	0.999301
15.9659	43.61	0.678835	0.970167	0.992945	0.999282
16.7157	5.32322	0.671264	0.96651	0.9886	0.998611
21.5102	44.986	0.540929	0.945697	0.985661	0.998477
20.4205	1.39637	0.732302	0.983732	0.994434	0.999321
22.2413	1.6966	0.692421	0.978777	0.992715	0.999111
24.8961	2.73873	0.707312	0.973331	0.990777	0.998873
27.337	4.2125	0.653515	0.959145	0.98572	0.998254
32.2092	48.7766	0.710164	0.984111	0.995382	0.999492
31.7594	47.7114	0.524932	0.966046	0.990083	0.998906
32.4371	46.0571	0.430275	0.941516	0.98262	0.998069
36.4379	45.6331	0.716186	0.974138	0.992013	0.999099
34.502	8.50279	0.666353	0.945967	0.980573	0.99762
39.6089	41.1318	0.683767	0.958174	0.986476	0.998444
43.7062	13.9387	0.682305	0.964526	0.987148	0.998431
42.8861	36.4134	0.640397	0.94823	0.98242	0.997932
41.431	28.8233	0.00551938	0.755926	0.914126	0.989727
46.9913	23.3338	0.715278	0.965155	0.987555	0.998497
47.7927	29.065	0.661526	0.968371	0.98887	0.998667
47.8047	28.0001	0.710361	0.971485	0.989943	0.998794
11.7646	28.8422	0.000289715	0.874052	0.970237	0.996807
12.6521	31.4317	0.000391564	0.872578	0.972453	0.997204
11.4112	27.9888	0.000736745	0.872192	0.968553	0.99656
11.1686	27.0401	0.00230806	0.868435	0.966157	0.996227
16.336	21.2646	1.02431e-06	0.6628	0.887406	0.98641
20.9738	21.5231	-2.28594e-09	0.500161	0.824463	0.978642
24.4909	36.6108	-3.73063e-06	0.696367	0.913127	0.990452
24.9879	23.3222	-5.34169e-12	0.414278	0.789605	0.974398
29.9975	29.5631	-5.61448e-10	0.470865	0.815837	0.97809
10.6533	40.7415	0.599028	0.973625	0.994437	0.999456
33.7686	44.7397	0.335602	0.921088	0.976037	0.997314
35.845	44.6698	0.477985	0.946221	0.983392	0.998125
21.2742	37.033	1.77769e-05	0.761427	0.937815	0.993408
2.35379	28.5677	0.66663	0.9894	0.99759	0.999744
3.49195	27.3554	0.548653	0.981979	0.995798	0.999549
5.33077	26.3493	0.372549	0.962947	0.990947	0.999008
6.07183	25.5825	0.359018	0.955054	0.988642	0.998739
6.65023	24.7035	0.377041	0.949508	0.986741	0.998506
3.23093	29.8326	0.561921	0.984126	0.99643	0.999623
7.62292	22.8911	0.401058	0.938902	0.982705	0.998001
4.05063	30.1203	0.460052	0.97731	0.994915	0.999465
8.03164	22.0235	0.392215	0.93255	0.980314	0.997702
5.4456	31.1683	0.376821	0.965898	0.992499	0.99922
8.26041	21.0598	0.414116	0.931404	0.979451	0.997583
6.00252	31.8939	0.383212	0.962811	0.991939	0.99917
7.03781	33.4386	0.38334	0.958061	0.991159	0.999109
7.27194	34.3229	0.420639	0.960656	0.991803	0.999182
8.4965	18.4294	0.525565	0.942362	0.981923	0.997846
7.36522	35.1934	0.47069	0.965061	0.992782	0.999286
8.94581	17.682	0.463148	0.932927	0.978728	0.997457
9.32831	16.8159	0.435246	0.928328	0.977043	0.997249
9.6297	15.9288	0.432532	0.92796	0.976736	0.997206
10.6175	12.392	0.520378	0.944906	0.98184	0.997807
14.6401	9.1519	0.393765	0.917705	0.972269	0.996633
15.6548	8.62666	0.332831	0.906794	0.968459	0.996166
16.3654	7.70812	0.364984	0.915605	0.971353	0.996515
16.8749	6.87172	0.398256	0.925941	0.974812	0.996934
17.7907	43.7412	0.480947	0.947681	0.987209	0.998681
18.3616	4.34071	0.446548	0.952482	0.983778	0.998022
18.8069	3.34113	0.503189	0.963607	0.98757	0.998484
18.9998	43.731	0.395936	0.93374	0.983427	0.998276
19.0911	2.22615	0.641604	0.977606	0.99235	0.999067
20.1306	43.7899	0.351708	0.923063	0.98032	0.997935
23.1034	45.0179	0.371118	0.922847	0.979083	0.997756
23.8872	45.6249	0.396414	0.929937	0.98077	0.997928
24.69	46.2482	0.419211	0.937179	0.982581	0.998116
25.9776	47.2637	0.483892	0.951709	0.986425	0.998524
27.7662	48.1627	0.471606	0.959876	0.988567	0.998751
28.8703	48.264	0.425359	0.959289	0.988323	0.998721
29.8707	48.5281	0.464748	0.965291	0.989993	0.998902
30.62	48.9331	0.560174	0.974262	0.99256	0.999183
31.3465	49.3396	0.668371	0.982692	0.994989	0.999449
25.9329	4.38766	0.444673	0.936078	0.977756	0.997281
32.0242	49.8101	0.781402	0.990089	0.99713	0.999685
27.6764	5.20205	0.450818	0.928986	0.975104	0.996954
28.5665	5.76279	0.425235	0.921425	0.972343	0.996615
29.4532	6.18922	0.427049	0.919425	0.971538	0.996516
30.4117	6.64822	0.438503	0.919024	0.971292	0.996485
31.2176	7.43914	0.391744	0.905508	0.966371	0.995882
31.9825	8.27666	0.339872	0.889938	0.960685	0.995185
32.9487	8.73017	0.386086	0.895152	0.962423	0.995397
35.3541	10.092	0.378533	0.893046	0.961402	0.995273
36.7923	44.9172	0.624282	0.964176	0.988888	0.998743
36.8033	44.1225	0.498816	0.948328	0.983904	0.998177
39.3263	11.4066	0.439049	0.923972	0.972445	0.996628
37.0769	43.345	0.43248	0.93671	0.980158	0.997746
37.5363	42.5697	0.419736	0.930311	0.977974	0.997489
38.0597	41.8164	0.430334	0.926858	0.976682	0.997332
40.2325	12.1096	0.418472	0.923585	0.972296	0.996611
41.2024	12.5839	0.4631	0.93312	0.975752	0.997035
39.4251	39.6238	0.412549	0.912466	0.971376	0.99669
43.6607	15.6707	0.45273	0.933265	0.975841	0.997053
41.618	37.0281	0.465219	0.918418	0.972537	0.996783
43.9704	16.6375	0.430678	0.928324	0.974072	0.99684
43.2171	34.9755	0.470779	0.922849	0.973569	0.996878
44.2546	33.3777	0.442518	0.923203	0.973421	0.996845
44.1379	18.284	0.370791	0.912631	0.968448	0.996161
44.7532	32.435	0.402553	0.921181	0.972593	0.996739
44.1891	19.1866	0.345224	0.904271	0.96547	0.995803
44.4335	20.2136	0.351425	0.902401	0.964857	0.995734
44.7424	20.9934	0.373617	0.906187	0.966273	0.995911
45.3198	31.5878	0.389547	0.924722	0.973722	0.996867
46.1059	30.9246	0.44423	0.93818	0.978356	0.997415
46.9677	30.4985	0.557239	0.955747	0.984478	0.998144
45.6179	22.6172	0.443123	0.922632	0.972296	0.996649
46.9111	24.1751	0.644705	0.956746	0.984578	0.998139
46.1863	25.4934	0.428888	0.926538	0.973884	0.996855
46.3881	27.3019	0.414197	0.930285	0.975348	0.99704
46.1961	26.3759	0.407229	0.925224	0.973484	0.996811
11.0539	26.0796	0.00557796	0.863257	0.963346	0.995847
12.6967	32.9151	0.0011395	0.872656	0.972927	0.997297
11.2127	25.049	0.00908664	0.852963	0.958773	0.995255
13.2931	33.5072	0.000677965	0.866938	0.971693	0.997187
13.958	34.0597	0.000395226	0.860207	0.970071	0.997031
14.7337	34.5534	0.00021393	0.851539	0.967814	0.996802
12.3764	22.9239	0.00664921	0.80798	0.941313	0.993065
13.1634	22.1932	0.00300839	0.777935	0.930143	0.991682
16.5847	35.8093	0.000389498	0.83018	0.961423	0.996116
14.8182	21.0621	0.000301759	0.715958	0.907075	0.98883
17.4119	36.1511	0.000361662	0.819721	0.958087	0.995745
18.2488	36.51	0.000307128	0.808979	0.954491	0.995339
16.8549	20.3769	-4.92954e-06	0.641745	0.87921	0.985391
19.1046	36.8562	0.000229255	0.79758	0.950516	0.994882
20.1235	37.2124	0.000158853	0.783463	0.945438	0.994292
19.704	20.4138	5.94921e-08	0.546073	0.842414	0.980849
23.0162	21.2406	2.45818e-10	0.459317	0.807802	0.976589
26.1481	36.7385	-2.03961e-06	0.670815	0.902235	0.9891
24.0821	21.6803	-3.36184e-12	0.439267	0.799589	0.975589
26.9723	36.0322	1.76081e-09	0.644596	0.89168	0.987799
27.972	35.4718	1.24295e-07	0.62109	0.88159	0.98653
28.7522	34.7285	4.66954e-08	0.596555	0.871056	0.985199
26.5892	23.1353	2.01044e-12	0.410092	0.787528	0.974165
29.8059	33.0992	1.20764e-08	0.551025	0.851162	0.98266
27.5419	23.5159	2.83846e-12	0.409143	0.787036	0.974134
28.7729	24.7719	-3.64157e-11	0.412604	0.788734	0.974419
30.2253	32.3015	8.45501e-09	0.53207	0.842666	0.981563
29.4787	26.2247	-2.30583e-11	0.422743	0.793613	0.975112
30.5947	31.3744	2.33952e-09	0.512633	0.833858	0.980417
29.8559	27.0585	4.12345e-11	0.433153	0.798368	0.975757
30.2025	27.905	1.57719e-10	0.446063	0.804166	0.97653
21.9508	21.346	-8.16266e-10	0.478671	0.815768	0.97757
31.4718	46.4925	0.325853	0.937457	0.98162	0.997967
32.6811	45.106	0.298247	0.917277	0.975198	0.997234
2.15331	29.5668	0.718436	0.99142	0.998068	0.999796
4.46655	26.9345	0.432267	0.972365	0.993425	0.999288
7.13716	23.7611	0.405597	0.945556	0.985127	0.998301
4.79449	30.5753	0.39997	0.970914	0.99353	0.999323
8.38928	20.0292	0.449736	0.933796	0.979734	0.997601
6.56353	32.6397	0.380334	0.959684	0.991385	0.999122
7.26143	36.0985	0.563203	0.972638	0.99438	0.999447
7.95847	36.798	0.473567	0.966636	0.993157	0.99933
9.90909	15.0187	0.435023	0.929208	0.97698	0.99723
9.01055	38.32	0.451076	0.964654	0.992713	0.99929
10.2291	39.6777	0.455857	0.963752	0.992424	0.999261
10.4868	13.192	0.458214	0.935527	0.978816	0.997444
11.196	11.653	0.498874	0.942496	0.980967	0.997699
12.07	10.9077	0.461146	0.935555	0.978563	0.997405
11.6267	40.6926	0.478045	0.962068	0.991903	0.999205
12.8532	10.198	0.458195	0.932958	0.977603	0.997286
14.2932	41.5372	0.406004	0.945556	0.987757	0.998776
13.4426	41.1391	0.404019	0.948532	0.988644	0.998872
13.7067	9.64032	0.440341	0.92753	0.975684	0.997051
17.1449	6.06443	0.461358	0.939834	0.979514	0.997505
16.837	43.3869	0.50996	0.951987	0.98849	0.998822
17.8417	5.41178	0.406507	0.939753	0.979454	0.997496
21.304	43.8908	0.309864	0.912476	0.977075	0.997572
22.311	44.4804	0.347324	0.917392	0.977918	0.997644
19.9777	2.09616	0.596709	0.974268	0.991199	0.998926
25.5938	46.5146	0.375227	0.935036	0.981813	0.998026
21.6497	2.50922	0.476267	0.96198	0.986957	0.998408
20.7443	2.36198	0.507781	0.966541	0.988541	0.998602
26.8443	47.559	0.442564	0.951657	0.986309	0.998508
23.2005	2.95571	0.464198	0.955156	0.984555	0.998114
22.48	2.53391	0.509238	0.962396	0.987076	0.998422
24.1313	3.1408	0.519147	0.956156	0.984858	0.99815
24.8478	3.87394	0.434686	0.941509	0.979735	0.997524
26.7072	4.84266	0.430088	0.929626	0.975426	0.996995
34.7914	43.8578	0.256633	0.909185	0.972044	0.996848
33.7996	9.11	0.420999	0.900312	0.964179	0.995612
34.5968	9.55538	0.419946	0.899961	0.963971	0.995587
36.3049	10.4574	0.380544	0.897894	0.963089	0.99548
38.2717	11.0807	0.407721	0.913353	0.968613	0.996158
38.609	41.0199	0.439867	0.9235	0.975379	0.997172
41.933	13.3563	0.444501	0.931705	0.975243	0.996975
39.1825	40.4226	0.476777	0.925989	0.975987	0.997232
42.5742	14.2439	0.4181	0.928872	0.974225	0.996852
39.9206	38.8204	0.395729	0.907148	0.969367	0.996444
41.2976	37.8897	0.528144	0.929663	0.976494	0.997255
43.3614	14.8045	0.492857	0.939478	0.978078	0.997324
42.0342	36.282	0.436289	0.913829	0.970811	0.996571
43.7518	34.1672	0.456699	0.922611	0.973342	0.996843
45.1956	21.8267	0.411628	0.914749	0.969412	0.996296
46.0266	23.5899	0.46366	0.929319	0.974752	0.996951
46.9965	29.4952	0.495426	0.949212	0.982146	0.997863
46.1257	24.5612	0.440053	0.927124	0.974031	0.996868
46.8537	28.3252	0.468233	0.943262	0.979996	0.997602
11.0777	30.1172	0.0020525	0.882968	0.973642	0.997243
11.1208	29.3493	0.00113995	0.880382	0.972308	0.997059
11.6516	31.7196	0.00258258	0.881221	0.974373	0.997397
12.3633	32.2104	0.00125503	0.875159	0.973298	0.997313
11.5916	23.9004	0.0103784	0.83582	0.951794	0.994369
15.6264	35.2334	0.000300059	0.841567	0.964936	0.996499
14.0004	21.6281	0.00105042	0.746965	0.918663	0.990263
15.7218	20.4971	4.47571e-05	0.683581	0.894902	0.987325
18.7396	20.1066	-8.7454e-08	0.578284	0.854876	0.982385
17.852	19.9399	-1.85171e-06	0.608993	0.866621	0.983833
20.511	20.8004	5.84231e-09	0.519812	0.83214	0.979584
22.3781	37.2401	2.86505e-05	0.743559	0.930988	0.992594
23.5201	37.2171	-1.17646e-05	0.722141	0.922849	0.99162
25.257	37.1947	-2.94933e-06	0.692315	0.910769	0.990144
25.0525	22.2066	-1.83426e-11	0.4238	0.793218	0.974822
29.3335	33.9176	2.10468e-08	0.572792	0.860763	0.983891
25.7267	22.941	-7.02096e-12	0.413559	0.789085	0.974338
28.3804	23.974	-8.27579e-12	0.411568	0.787983	0.974282
30.8701	30.3376	-2.70715e-09	0.493187	0.824987	0.979255
30.4224	28.7248	-2.86539e-10	0.460227	0.810534	0.977372
3.29792	28.247	0.506846	0.981736	0.995806	0.999553
12.5312	40.8037	0.415882	0.953421	0.98991	0.999005
15.1708	42.0462	0.416194	0.944167	0.987173	0.998708
16.2022	42.6764	0.426885	0.943598	0.986714	0.998649
31.3403	48.5355	0.557919	0.973069	0.992181	0.99914
42.5477	35.5824	0.432095	0.91442	0.970837	0.996564
10.7653	28.599	0.00148434	0.880682	0.971535	0.99693
10.4712	27.6929	0.00337037	0.879752	0.970186	0.996726
10.257	26.6579	0.00899925	0.877608	0.968339	0.99646
35.9781	43.4812	0.302886	0.918443	0.974623	0.997126
20.8882	38.0748	0.000542934	0.779755	0.943176	0.994003
6.37267	26.5759	0.206485	0.944808	0.986401	0.998506
7.12142	25.6647	0.203824	0.934614	0.983227	0.998128
4.03063	29.068	0.379064	0.974336	0.994158	0.99938
8.68768	22.8239	0.220833	0.909432	0.973892	0.996965
8.9933	21.7345	0.237966	0.905014	0.971736	0.996682
6.40098	30.9502	0.213929	0.950188	0.989018	0.998858
8.04919	33.5714	0.21879	0.941079	0.987627	0.998759
8.21412	34.6712	0.262803	0.946191	0.988836	0.998892
9.48747	18.6138	0.294658	0.905557	0.970245	0.99645
9.90719	17.6988	0.267252	0.898804	0.967717	0.996136
10.3359	16.667	0.250329	0.894853	0.966091	0.99593
15.4917	9.74681	0.200561	0.877319	0.958556	0.994966
16.7801	8.66066	0.188306	0.876793	0.95815	0.99491
17.3926	7.70762	0.216368	0.890272	0.962642	0.995452
18.5213	42.7396	0.248319	0.91352	0.978659	0.99779
19.3866	4.24505	0.29727	0.939362	0.979265	0.997471
19.9166	3.10488	0.402198	0.956717	0.985193	0.998194
19.6455	42.8448	0.21238	0.901751	0.975178	0.997407
24.0422	44.6405	0.224669	0.899076	0.972292	0.997013
24.8051	45.1528	0.231884	0.905208	0.973704	0.997155
28.5481	47.3097	0.268343	0.938453	0.98235	0.998067
29.742	47.4194	0.277568	0.94303	0.983535	0.998191
30.6891	47.9961	0.415127	0.959626	0.988288	0.998712
27.739	6.32934	0.245227	0.888385	0.960778	0.995201
28.6582	6.81138	0.240893	0.882736	0.95863	0.994937
29.5046	7.32698	0.230085	0.876141	0.956144	0.994631
31.0369	8.34479	0.228799	0.865646	0.952119	0.994137
32.2292	9.41903	0.202553	0.849333	0.946029	0.99339
39.2423	12.5927	0.238782	0.88601	0.958675	0.994945
36.4558	42.5714	0.255237	0.905157	0.970209	0.996613
37.0461	41.7141	0.251315	0.897299	0.967418	0.99628
40.2047	13.1309	0.254134	0.893889	0.961526	0.995296
42.9565	16.5486	0.256303	0.89681	0.962652	0.995447
43.751	32.577	0.263466	0.890609	0.962048	0.99549
43.277	18.8093	0.203472	0.874227	0.954585	0.994476
44.1799	31.457	0.21105	0.885878	0.960203	0.995258
43.441	19.9072	0.193519	0.866708	0.95195	0.994164
43.7599	20.9316	0.203526	0.867174	0.952211	0.994204
45.0278	30.5353	0.239285	0.901149	0.965386	0.995866
46.0387	29.9859	0.347578	0.926112	0.974066	0.996899
45.3165	25.9564	0.243602	0.892734	0.961903	0.995415
45.4232	26.9788	0.237489	0.896004	0.963177	0.995576
10.1812	25.5194	0.0206194	0.873995	0.965915	0.996124
12.3158	33.7556	0.00371122	0.878998	0.97443	0.99746
13.0746	34.4169	0.00215856	0.871856	0.972795	0.997307
13.8106	34.9578	0.00141452	0.864532	0.970964	0.997125
12.209	21.8571	0.012424	0.805683	0.939559	0.992822
16.6642	36.7888	0.00189029	0.834923	0.962153	0.996179
17.502	37.1303	0.00165548	0.824987	0.958949	0.995821
18.2835	37.5072	0.00151904	0.816261	0.955928	0.995476
19.2232	37.871	0.00123915	0.804906	0.95193	0.995016
23.9523	20.6542	2.61753e-10	0.454444	0.80543	0.976292
27.1288	37.2568	-2.57286e-06	0.669536	0.90058	0.988863
28.0627	36.5104	-1.29196e-08	0.643567	0.890018	0.987555
28.9919	35.7803	1.08196e-07	0.621226	0.88048	0.986355
27.3362	22.2934	2.74627e-10	0.418248	0.790234	0.974482
30.7762	33.0767	6.68642e-08	0.553125	0.85094	0.982594
31.1918	32.2282	5.39759e-08	0.535637	0.843039	0.981569
30.4326	26.1564	6.07815e-11	0.433895	0.797704	0.97562
30.8311	27.1764	2.18321e-10	0.446428	0.803414	0.976389
8.7395	19.1751	0.420475	0.927551	0.977461	0.99732
9.86133	38.7496	0.368384	0.957173	0.991109	0.999133
10.9534	31.0597	0.00438061	0.886547	0.975122	0.99744
10.1863	14.0872	0.444449	0.93203	0.977769	0.997321
8.90205	37.3023	0.34823	0.956132	0.990973	0.999118
30.8068	47.1648	0.319777	0.944606	0.983857	0.998221
31.6256	45.354	0.2117	0.909589	0.973195	0.997024
21.3056	20.5995	-3.92577e-09	0.501943	0.824951	0.978695
24.4573	37.53	1.05838e-05	0.710609	0.917822	0.990998
31.0732	29.3173	-2.77648e-09	0.476797	0.817365	0.978247
11.2046	39.7939	0.350982	0.952687	0.99	0.999021
32.7506	44.0845	0.162266	0.886386	0.96567	0.996159
33.5862	43.4974	0.145087	0.88064	0.963526	0.9959
21.7633	37.9027	0.000260014	0.762424	0.937196	0.993308
4.34303	27.9428	0.351694	0.970786	0.993206	0.999272
5.50303	27.4172	0.230622	0.956051	0.989539	0.998867
7.67277	24.722	0.218596	0.927113	0.980534	0.997794
8.22355	23.733	0.224106	0.918239	0.977236	0.997383
4.96983	29.6067	0.2737	0.964184	0.991895	0.999144
5.7648	30.2044	0.222816	0.955753	0.990095	0.99896
9.23355	20.6799	0.249171	0.901815	0.970052	0.996459
7.01274	31.7213	0.212945	0.945592	0.988201	0.998787
7.7047	32.5158	0.191519	0.939731	0.987136	0.998692
8.19279	35.6797	0.333809	0.954119	0.990547	0.999069
10.5716	15.769	0.261766	0.897934	0.966851	0.996014
11.5396	12.8209	0.297094	0.910037	0.970284	0.99641
14.6418	10.1329	0.23831	0.88839	0.962441	0.995442
17.9494	6.61956	0.25042	0.907917	0.968596	0.996175
17.4106	42.6827	0.312498	0.926633	0.982302	0.998184
18.9546	5.1822	0.250076	0.924445	0.974177	0.996852
20.6685	42.963	0.190319	0.892181	0.972186	0.997071
23.1993	43.9847	0.200282	0.890025	0.970206	0.996804
25.6942	45.6522	0.227894	0.910343	0.974876	0.997272
26.7545	46.3664	0.238905	0.921586	0.977804	0.997581
27.604	47.1523	0.298472	0.93713	0.982089	0.998043
25.0417	4.96269	0.248885	0.908664	0.968275	0.996123
25.8639	5.43504	0.239426	0.899544	0.964983	0.995719
26.795	5.90901	0.23868	0.89243	0.96235	0.995395
33.1022	9.80865	0.227954	0.853678	0.947444	0.993563
35.3842	11.0842	0.211714	0.853172	0.946957	0.993505
34.5434	10.6047	0.226425	0.853757	0.947263	0.993541
38.3708	12.1095	0.240609	0.881218	0.956954	0.994733
37.6433	40.8443	0.255816	0.890807	0.964994	0.995986
41.0257	13.5182	0.296077	0.904652	0.965432	0.995775
38.794	38.8971	0.232565	0.873077	0.958392	0.995183
38.3515	39.9367	0.269862	0.887309	0.963457	0.995789
42.6588	15.3967	0.302227	0.907959	0.966662	0.995932
41.2158	36.297	0.302843	0.885775	0.961428	0.995475
40.5928	36.9691	0.280131	0.881072	0.960123	0.995337
43.2653	17.636	0.241761	0.890066	0.960253	0.99516
42.1976	34.6355	0.264034	0.880495	0.959108	0.995173
42.9096	34.132	0.311905	0.893595	0.96342	0.995673
43.221	33.3626	0.271899	0.887936	0.961298	0.995411
44.1986	21.7901	0.22844	0.874999	0.955115	0.994563
44.6348	22.6076	0.255082	0.884277	0.95853	0.994983
45.0905	23.3437	0.293036	0.895721	0.962707	0.995494
45.4192	25.0882	0.281302	0.898216	0.963764	0.995633
45.7527	27.962	0.267821	0.908015	0.967531	0.996106
11.5837	32.8823	0.00557373	0.884934	0.975598	0.997556
10.4584	24.3566	0.0288153	0.863431	0.961266	0.995523
14.7043	35.6594	0.00140657	0.855762	0.968534	0.996873
11.4405	22.666	0.0221899	0.831806	0.949167	0.99401
13.0351	21.1956	0.00542249	0.77653	0.92891	0.991509
15.6264	36.2797	0.00186465	0.846703	0.965805	0.99658
14.7482	20.0987	0.000570839	0.717047	0.906971	0.988803
13.9586	20.6162	0.00172821	0.744147	0.917032	0.990045
16.2566	19.5233	2.25369e-05	0.666279	0.888042	0.986468
17.25	19.2636	-4.18636e-06	0.633152	0.875537	0.984925
20.5344	19.8422	1.61094e-08	0.529813	0.835826	0.98003
19.4988	19.4056	1.34323e-07	0.562647	0.848571	0.981599
23.1335	20.2387	1.87954e-10	0.471557	0.812373	0.977141
26.131	37.8219	-5.43953e-06	0.692706	0.909793	0.989993
24.8732	21.1147	8.02325e-11	0.438891	0.799023	0.975514
29.8315	34.9473	1.23973e-07	0.598391	0.870549	0.985095
26.1813	22.2256	6.97116e-11	0.418782	0.790849	0.974543
30.2781	33.9082	6.97731e-08	0.571997	0.859335	0.983674
28.5488	22.9271	2.41879e-10	0.418783	0.790262	0.974521
29.8513	25.1321	-5.0991e-11	0.423649	0.793046	0.974982
29.4473	23.8803	8.82888e-11	0.421338	0.791458	0.974719
31.6003	31.1889	3.31336e-08	0.517503	0.834709	0.98048
31.2461	28.2191	-8.54582e-10	0.463066	0.810746	0.977356
12.2655	11.983	0.280384	0.90599	0.968782	0.996224
13.0016	11.2392	0.277448	0.903039	0.967653	0.996083
12.2154	39.838	0.267453	0.94039	0.987223	0.998743
13.798	10.6277	0.265049	0.897404	0.965621	0.995832
15.1706	40.9544	0.227348	0.920289	0.981836	0.998175
14.2165	40.4989	0.228966	0.92504	0.983293	0.998335
13.2379	40.0962	0.2345	0.931135	0.984966	0.998512
22.3134	43.3644	0.172023	0.882691	0.968721	0.996664
21.0496	3.31152	0.317254	0.945921	0.981458	0.997737
22.1801	3.45326	0.305482	0.940417	0.979518	0.9975
23.7344	3.94176	0.312954	0.9314	0.976307	0.997106
35.2325	42.6402	0.149397	0.882683	0.963469	0.995862
41.4675	14.2557	0.256154	0.898158	0.963085	0.995491
41.4584	35.3925	0.240354	0.872253	0.956579	0.994891
45.0696	24.2535	0.245085	0.888494	0.960211	0.995199
46.0336	28.9657	0.307271	0.919259	0.971581	0.996597
10.2112	29.5237	0.00373256	0.889485	0.974584	0.997308
18.3926	19.0469	-9.7016e-07	0.598972	0.862471	0.983311
22.7001	38.3253	0.000310206	0.753168	0.933246	0.992826
16.2253	41.4599	0.220091	0.91573	0.980314	0.998004
9.81777	28.4297	0.00521739	0.890614	0.973818	0.997169
9.50823	27.3573	0.0124399	0.89147	0.972979	0.997025
9.29596	26.2943	0.030514	0.89237	0.972122	0.99688
7.46874	26.7547	0.0990622	0.925434	0.981465	0.997958
9.70994	22.5349	0.115142	0.880599	0.964787	0.995879
9.23046	33.8668	0.0989512	0.923175	0.983927	0.998397
10.5691	18.4512	0.148161	0.869951	0.958603	0.995049
10.9764	17.5381	0.133712	0.864117	0.956272	0.994755
17.8149	8.79222	0.0948781	0.849875	0.948832	0.993772
19.3015	41.8215	0.111049	0.880017	0.97	0.996877
20.5312	4.10483	0.219696	0.931188	0.976418	0.997123
24.9104	44.1719	0.120983	0.875933	0.965528	0.996267
29.1598	46.4563	0.158707	0.919074	0.976628	0.997433
27.8628	7.37554	0.128474	0.851742	0.94777	0.993609
28.6829	7.90265	0.119165	0.84275	0.944395	0.993195
39.27	13.7452	0.120025	0.852706	0.94659	0.99347
36.0008	41.6938	0.138273	0.871981	0.959637	0.995403
43.0832	31.7152	0.12377	0.852762	0.948782	0.993906
42.4564	19.508	0.096952	0.834188	0.940151	0.992725
43.9449	30.4093	0.118827	0.863328	0.952166	0.99429
42.7379	20.6879	0.0984569	0.830154	0.93882	0.992575
45.1993	29.4709	0.202927	0.89622	0.963535	0.995637
44.4414	26.4914	0.118927	0.858481	0.949798	0.993964
12.1252	34.7641	0.0090962	0.886062	0.97601	0.99763
12.966	35.4674	0.00629451	0.878902	0.974279	0.997461
16.7531	37.769	0.00663869	0.843288	0.963773	0.996334
17.5076	38.1173	0.00616382	0.835601	0.961218	0.996046
18.4822	38.5169	0.00529625	0.825335	0.957688	0.995643
28.1675	37.5902	-2.77245e-06	0.669893	0.899381	0.988675
29.0909	36.9553	-9.40038e-07	0.65019	0.89117	0.98765
31.7973	33.0013	1.47045e-08	0.559529	0.85217	0.982697
31.4917	26.3187	3.16426e-10	0.450561	0.803979	0.976403
21.5814	19.7613	-5.17618e-09	0.506609	0.826502	0.978878
30.3314	46.3893	0.193253	0.923042	0.977564	0.997526
31.7745	44.4572	0.13605	0.885504	0.965803	0.996191
9.45136	19.6802	0.257748	0.899952	0.968919	0.996307
8.98682	36.2931	0.247029	0.945761	0.988825	0.998904
10.8783	14.8191	0.265122	0.900019	0.967313	0.996062
9.78919	37.7148	0.255666	0.946537	0.988935	0.998919
10.8655	38.8571	0.255697	0.944467	0.988357	0.998861
11.1516	13.8856	0.278709	0.904547	0.968632	0.996216
18.6714	6.02503	0.210745	0.908925	0.968885	0.996208
21.5602	42.9015	0.150652	0.878627	0.968116	0.996619
22.7505	4.12564	0.22289	0.923986	0.97381	0.996802
24.2394	4.65382	0.237326	0.913208	0.969944	0.996328
34.2621	42.8455	0.117512	0.871506	0.960338	0.995523
36.9272	11.8243	0.196928	0.859015	0.948956	0.993752
41.8939	14.99	0.234568	0.893457	0.961393	0.995287
39.7295	37.3372	0.208474	0.861825	0.953952	0.99463
10.305	30.4343	0.0066632	0.891652	0.975805	0.997479
10.5281	32.1811	0.0144125	0.895365	0.977591	0.99773
10.5505	23.2939	0.0413487	0.857597	0.958269	0.995127
15.4087	19.5715	0.000221599	0.695704	0.89891	0.987805
23.968	38.4074	0.000189875	0.734401	0.925915	0.991943
25.1141	38.2335	3.58716e-05	0.714043	0.918048	0.990994
25.6722	21.4859	1.05775e-10	0.429136	0.794935	0.975024
31.8775	30.0631	8.03088e-09	0.499962	0.826607	0.979413
19.4758	38.9219	0.00506338	0.815531	0.95409	0.995224
21.6418	38.8752	0.00157734	0.779463	0.941965	0.99383
6.70333	27.6078	0.110236	0.937235	0.984938	0.998365
8.25719	25.7478	0.0946705	0.911842	0.977049	0.997425
5.12254	28.5563	0.225675	0.960234	0.990807	0.999018
9.42879	23.7262	0.0936862	0.886866	0.967865	0.996283
10.099	21.3714	0.115006	0.871241	0.960833	0.995374
7.4323	30.7458	0.10293	0.933189	0.985209	0.99846
6.73433	29.9344	0.112833	0.940158	0.986509	0.99858
8.76009	32.839	0.102223	0.924291	0.983947	0.998379
9.29131	35.1858	0.14464	0.931635	0.985844	0.998603
11.3383	16.5011	0.130874	0.862805	0.955429	0.994641
17.2002	9.68187	0.0812883	0.837072	0.944591	0.993261
15.5388	10.7911	0.10285	0.846432	0.94816	0.993706
18.447	7.77253	0.108796	0.866418	0.954377	0.994443
18.052	41.6459	0.137937	0.893693	0.974158	0.997339
20.0142	5.08785	0.154745	0.912943	0.970179	0.996363
20.2834	41.9763	0.0987624	0.870198	0.966846	0.99652
24.1211	43.6259	0.113951	0.868462	0.963861	0.996102
25.6805	44.6975	0.125862	0.883674	0.967378	0.996455
28.0337	46.3556	0.168143	0.916172	0.976005	0.997373
26.891	6.95183	0.122272	0.856407	0.94962	0.993838
29.5006	8.49282	0.10905	0.832705	0.940623	0.992731
30.6878	9.93582	0.0700827	0.79781	0.927779	0.991157
32.4363	10.5317	0.108201	0.808981	0.931405	0.9916
38.2663	13.1495	0.119864	0.84544	0.943968	0.993147
36.5933	40.8015	0.133442	0.861735	0.955929	0.994958
40.3519	14.2678	0.14703	0.867201	0.951851	0.994117
41.7877	16.0672	0.143879	0.86832	0.952303	0.994181
42.1334	17.2651	0.122178	0.856907	0.948216	0.99369
42.6623	32.5822	0.14379	0.853361	0.949223	0.993972
42.287	18.4074	0.103558	0.843832	0.94355	0.99313
43.2992	30.9117	0.0977686	0.847811	0.946866	0.993666
43.1231	21.7129	0.107156	0.833688	0.940225	0.992757
44.4413	25.2385	0.1377	0.860144	0.950205	0.994
44.6062	27.7328	0.119601	0.866754	0.952924	0.994352
9.59041	24.7125	0.0559601	0.883693	0.967885	0.99632
11.2958	34.0311	0.0150763	0.893549	0.977645	0.997781
13.7624	36.0456	0.00531537	0.87156	0.972359	0.997266
11.2309	21.583	0.0392526	0.83527	0.9493	0.993994
12.0837	20.8073	0.020627	0.807868	0.939432	0.99278
15.7268	37.3133	0.00706162	0.854044	0.967138	0.996705
24.8008	20.0531	3.33982e-10	0.455687	0.805371	0.976276
23.7672	19.5901	5.7759e-10	0.473471	0.812685	0.977169
27.1885	38.3468	-8.37311e-06	0.69447	0.90905	0.989859
29.9852	36.1631	-6.78973e-07	0.629606	0.882401	0.986546
27.4559	21.1011	-7.95504e-10	0.433776	0.795835	0.975136
28.3687	21.7845	-2.4546e-10	0.429206	0.793914	0.974927
31.3151	33.9006	-4.58877e-08	0.577264	0.860102	0.983721
32.2494	32.015	6.59606e-08	0.542493	0.844399	0.981684
31.0929	25.284	2.56403e-10	0.44099	0.799541	0.975796
31.85	27.2906	-6.64174e-10	0.463146	0.809587	0.97715
32.0764	28.9962	-2.52373e-09	0.485764	0.819877	0.978516
11.8336	38.9062	0.179107	0.931723	0.985512	0.998578
32.5794	43.0203	0.069247	0.851784	0.954945	0.994945
8.66155	24.6407	0.119967	0.904887	0.974105	0.997047
5.97623	29.2325	0.147426	0.949319	0.988404	0.998769
7.98254	31.4772	0.100673	0.928571	0.984452	0.998399
12.7359	12.9711	0.144603	0.872877	0.957805	0.994898
14.6967	11.177	0.126814	0.858732	0.952512	0.99424
23.2827	42.9083	0.0908593	0.8568	0.961173	0.995832
26.6794	45.133	0.11245	0.888765	0.96848	0.996562
24.9967	5.95512	0.127837	0.876625	0.957075	0.994754
25.9216	6.54084	0.116269	0.862776	0.952054	0.994138
34.4442	11.6664	0.105736	0.809131	0.93109	0.991563
37.2226	39.8761	0.134855	0.853146	0.952651	0.994557
37.6653	38.9359	0.118672	0.840474	0.948032	0.993999
40.4298	35.857	0.164277	0.847623	0.948541	0.993963
42.0914	33.4655	0.149721	0.850636	0.94857	0.993912
41.1911	34.2618	0.124034	0.836144	0.943962	0.993388
43.6553	22.6863	0.127052	0.844858	0.944374	0.99327
44.2481	23.5294	0.161345	0.861329	0.950402	0.994008
14.6266	36.8271	0.00735781	0.865419	0.970459	0.997063
12.9912	20.1801	0.00823919	0.777573	0.928537	0.991441
13.8918	19.604	0.00305842	0.747797	0.917698	0.990108
16.5698	18.477	1.37818e-05	0.663001	0.886322	0.986241
17.6439	18.1951	-6.36031e-06	0.631543	0.874438	0.984774
20.3021	18.7697	1.01678e-07	0.550357	0.843473	0.980961
19.3198	18.3392	-2.4729e-09	0.581422	0.855389	0.982427
30.7873	34.6349	-9.60245e-08	0.592398	0.866878	0.984593
29.6371	22.7785	3.4792e-10	0.430584	0.794407	0.975035
30.6363	24.1443	5.23648e-10	0.435517	0.796766	0.975394
13.168	12.1403	0.167715	0.877744	0.959258	0.995068
13.9068	11.6676	0.144046	0.86818	0.955883	0.994655
12.9688	38.9542	0.117981	0.916116	0.981894	0.998214
16.0166	40.3355	0.112423	0.895706	0.975924	0.997568
[truncated: 685 more rows]

## Sheet: Fig 9
Fig 9: Impact of cytoskeletal actin filament density alterations onto the diffusive vesicle-mediated transport in an A549 cell studied by means of ten different cases in total, see Table 2.
[truncated: 80 more rows]

[truncated: 5 more sheets: Fig S2.1, Fig S2.2, Fig S2.3, Fig S2.4, Fig S2.5]
